# Supplementary material for: Elongation Factor TFIIS Prevents Transcription Stress and R-Loop Accumulation to Maintain Genome Stability
Source: Mol Cell. 2019 Oct 3;76(1):57–69.e9. doi: 10.1016/j.molcel.2019.07.037 (PMC6863433; doi:10.1016/j.molcel.2019.07.037)
Supplement: Table S1. Label-free Protein Quantification of FLAG-TFIISmut and RNAPII Immunoprecipitates, Related to Figure 1 [file mmc2.xlsx]

## Sheet: Flag-TFIISmut
Table S1 (related to Figure 1): Label-free protein quantification of Flag-TFIISmut and RNAPII immunoprecipitates.
Protein names	Gene names	Proteins	PEP	iBAQ Control	iBAQ TFIISmut
DNA-directed RNA polymerase II subunit RPB1	POLR2A	4	0	2.86796	6.51618
U5 small nuclear ribonucleoprotein 200 kDa helicase	SNRNP200	13	0	2.57031	5.50584
Regulation of nuclear pre-mRNA domain-containing protein 1A	RPRD1A	1	7.5838e-39	2.67895	5.68293
Nuclear pore complex protein Nup133	NUP133	7	4.5625e-77	2.30336	4.7492
Regulation of nuclear pre-mRNA domain-containing protein 1B	RPRD1B	2	1.0914e-139	2.83509	5.82143
GPN-loop GTPase 1	MBDin;GPN1	4	2.469e-40	2.56908	5.15752
SWI/SNF-related matrix-associated actin-dependent regulator of chromatin subfamily E member 1-related	HMG20B	5	0.00062006	3.10346	6.09205
Replication factor C subunit 2	RFC2	9	1.5561e-18	2.31396	4.50299
Testin	TES	10	1.7831e-11	2.65575	5.1461
Double-strand break repair protein MRE11A	MRE11A	8	3.6444e-43	2.59038	4.93103
N-acylneuraminate cytidylyltransferase	CMAS	4	5.4629e-31	2.74395	5.18064
Nuclear pore complex protein Nup93	NUP93	14	1.3043e-107	2.55313	4.79273
Activity-dependent neuroprotector homeobox protein	ADNP	4	3.6652e-80	2.68207	5.03278
E3 UFM1-protein ligase 1	UFL1	2	7.5665e-20	2.41227	4.51985
Epiplakin	EPPK1	4	0	2.5494	4.76404
DNA mismatch repair protein Msh6	MSH6;GTBP	7	1.1505e-73	2.80581	5.21227
CAD protein;Glutamine-dependent carbamoyl-phosphate synthase;Aspartate carbamoyltransferase;Dihydroorotase	CAD	7	8.2411e-96	2.55026	4.73206
Cellular tumor antigen p53	TP53;p53	37	2.5738e-08	2.92922	5.4185
AP-2 complex subunit sigma	AP2S1	1	0.0014418	2.52869	4.66136
RNA-binding protein 39	RBM39;DKFZp781C0423;DKFZp686C17209;DKFZp686A11192;DKFZp781I1140	17	8.8211e-15	2.64056	4.86177
Protein SON	SON	8	3.8641e-31	2.532	4.61174
T-cell surface glycoprotein CD3 gamma chain	CD3G	6	1.6358e-06	2.9041	5.25758
Microtubule-associated protein 1B;MAP1 light chain LC1	MAP1B;DKFZp686F1345	16	0	2.97806	5.38991
Uncharacterized protein KIAA0947	KIAA0947	1	7.2708e-246	2.95452	5.3368
Ubiquitin-conjugating enzyme E2 E3;Ubiquitin-conjugating enzyme E2 E2;Ubiquitin-conjugating enzyme E2 E1	UBE2E3;UBE2E2;UBE2E1	10	1.2241e-08	2.5837	4.64365
Translational activator GCN1	PRIC295;GCN1L1	3	1.0971e-185	2.65712	4.76819
Transcription termination factor 2	TTF2	1	6.405e-18	2.61248	4.68634
ADP-ribosylation factor-like protein 8B	ARL8B	3	3.0765e-05	2.46873	4.4262
ATP-dependent DNA helicase Q1	RECQL	7	3.8702e-120	2.74022	4.90252
Fatty acid synthase;[Acyl-carrier-protein] S-acetyltransferase;[Acyl-carrier-protein] S-malonyltransferase;3-oxoacyl-[acyl-carrier-protein] synthase;3-oxoacyl-[acyl-carrier-protein] reductase;3-hydroxypalmitoyl-[acyl-carrier-protein] dehydratase;Enoyl-[acyl-carrier-protein] reductase;Oleoyl-[acyl-carrier-protein] hydrolase	FASN	3	0	3.24321	5.7992
Zinc finger protein 80	ZNF80	1	0.0045973	2.66442	4.71907
ADP-ribosylation factor 5	ARF5	4	3.2367e-13	2.62935	4.63978
Replication factor C subunit 3	RFC3	5	5.796e-65	2.52762	4.45905
Tubulin beta-3 chain	TUBB3	6	7.8032e-227	2.94228	5.16888
SURP and G-patch domain-containing protein 2	SUGP2	4	1.6468e-100	2.71773	4.77076
RNA polymerase II elongation factor ELL	ELL	3	1.9869e-126	3.14255	5.50786
Ras-related protein Rab-13	RAB13;hCG_1996054	15	7.3947e-18	2.87244	5.01787
Fanconi anemia group I protein	FANCI	10	3.7347e-95	2.78962	4.85244
General transcription factor 3C polypeptide 4	GTF3C4	2	1.6355e-07	2.76274	4.79894
Nuclear cap-binding protein subunit 1	NCBP1	1	2.3053e-13	2.46996	4.28317
Galactokinase	GALK1;GALK	7	7.5246e-12	2.56121	4.43748
28S ribosomal protein S2, mitochondrial	MRPS2	2	4.1529e-22	2.93469	5.07044
Inositol polyphosphate 5-phosphatase OCRL-1	OCRL	2	8.7763e-18	2.60382	4.48372
Tetratricopeptide repeat protein 37	TTC37	2	3.1631e-25	2.36268	4.055
Tubulin gamma-1 chain;Tubulin gamma-2 chain	TUBG1;TUBG2	2	7.834e-13	2.63805	4.51622
DNA mismatch repair protein Msh3	MSH3	4	5.1219e-21	2.58567	4.42169
ATP-binding cassette sub-family F member 2	ABCF2	3	4.2139e-10	2.64739	4.52492
Chromodomain-helicase-DNA-binding protein 4	CHD4	23	9.8374e-169	2.91844	4.98564
Serine/arginine repetitive matrix protein 2	SRRM2;KIAA0324	13	2.6481e-32	2.35799	4.02416
ATP synthase subunit a	ATP6;ATPase 6;MT-ATP6;MTATP6	633	0.00023238	2.85603	4.87065
Desmoplakin	DSP;DSP variant protein	9	1.3274e-112	2.78993	4.75235
Bromodomain adjacent to zinc finger domain protein 1A	BAZ1A	7	4.9599e-198	2.80578	4.77121
Zinc finger and BTB domain-containing protein 10	ZBTB10	4	5.8004e-16	2.79894	4.74657
Flap endonuclease 1	FEN1	5	2.7118e-93	3.0548	5.18018
ATP-dependent RNA helicase DDX19B;ATP-dependent RNA helicase DDX19A	DDX19B;DDX19L;DDX19A	21	6.5778e-47	2.60601	4.41732
Mediator of RNA polymerase II transcription subunit 14	MED14	4	7.6523e-38	2.75142	4.65899
Polyadenylate-binding protein 2	PABPN1	4	9.2888e-25	2.84381	4.80549
KH domain-containing, RNA-binding, signal transduction-associated protein 1;KH domain-containing, RNA-binding, signal transduction-associated protein 2;KH domain-containing, RNA-binding, signal transduction-associated protein 3	KHDRBS1;KHDRBS2;KHDRBS3	9	0.00016833	2.92227	4.92076
Small ubiquitin-related modifier 3;Small ubiquitin-related modifier 2;Small ubiquitin-related modifier 4	SUMO3;SUMO2;SUMO4	7	7.5399e-13	2.9269	4.92363
Midasin	MDN1	8	2.5055e-223	3.33977	5.61773
BAG family molecular chaperone regulator 2	BAG2	5	1.0867e-06	2.83938	4.77199
Signal recognition particle 68 kDa protein	SRP68	11	7.5887e-30	2.7839	4.67778
Mediator of RNA polymerase II transcription subunit 17	MED17	6	8.3988e-19	2.75884	4.63376
	WDR52	2	0.005944	3.02582	5.06262
RNA polymerase II-associated factor 1 homolog	PAF1	3	4.6107e-41	2.94596	4.92265
D-3-phosphoglycerate dehydrogenase	PHGDH;PGDH3	9	3.1427e-44	2.87273	4.79999
Nucleolar complex protein 2 homolog	NOC2L	6	3.4015e-32	2.92746	4.88542
Signal peptidase complex subunit 3	SPCS3	2	0.00016055	2.83393	4.72893
Rho guanine nucleotide exchange factor 2	ARHGEF2	6	1.6295e-36	2.71971	4.5321
Protein MCM10 homolog	MCM10	3	2.4899e-296	3.25728	5.42045
Histone-lysine N-methyltransferase EHMT2	EHMT2	14	6.638e-17	2.56426	4.26444
Cleavage and polyadenylation specificity factor subunit 2	CPSF2	4	2.4276e-15	2.89348	4.80822
Membrane-associated progesterone receptor component 1	PGRMC1	4	2.4158e-07	2.84583	4.72633
Probable ubiquitin carboxyl-terminal hydrolase FAF-X;Ubiquitin carboxyl-terminal hydrolase;Probable ubiquitin carboxyl-terminal hydrolase FAF-Y	USP9X;USP9Y	8	1.2526e-46	2.65886	4.41152
Fatty acyl-CoA reductase 1	FAR1	5	6.2603e-33	2.59456	4.29957
Pyruvate dehydrogenase protein X component, mitochondrial	PDHX	6	0.00074094	2.8862	4.77242
Acidic leucine-rich nuclear phosphoprotein 32 family member E	ANP32E	4	1.1457e-10	2.6982	4.46142
Protein YIPF5	YIPF5	3	9.3378e-07	3.02516	5.00152
ER degradation-enhancing alpha-mannosidase-like 3	EDEM3	3	4.3755e-22	2.77768	4.59134
Protein phosphatase 1A	PPM1A	6	1.0222e-78	2.73006	4.49877
AP-2 complex subunit mu	AP2M1	15	5.486e-17	2.87058	4.71584
Echinoderm microtubule-associated protein-like 4;Tyrosine-protein kinase receptor	EML4	11	5.9572e-22	2.68137	4.40324
SWI/SNF-related matrix-associated actin-dependent regulator of chromatin subfamily B member 1	SMARCB1	10	1.9663e-09	2.90308	4.7637
Sister chromatid cohesion protein PDS5 homolog A	PDS5A	8	6.695e-52	2.71851	4.45917
		1	0.001611	3.04455	4.99393
DNA-directed RNA polymerase II subunit RPB7	POLR2G	4	1.0723e-13	2.86753	4.70327
DNA mismatch repair protein Msh2	MSH2	17	4.024e-42	3.09015	5.06318
HIG1 domain family member 1A	HIGD1A	4	2.5352e-09	2.8064	4.5964
UPF0670 protein THEM6	THEM6	3	3.6384e-06	2.93353	4.78725
Integrator complex subunit 12	INTS12	3	5.3708e-09	2.74383	4.47457
Ribose-phosphate pyrophosphokinase;Ribose-phosphate pyrophosphokinase 1;Ribose-phosphate pyrophosphokinase 3;Ribose-phosphate pyrophosphokinase 2	PRPS1;PRPS1L1;PRPS2	15	6.3529e-07	2.84133	4.63243
Putative RNA polymerase II subunit B1 CTD phosphatase RPAP2	RPAP2	1	3.525e-228	3.77048	6.13846
Vacuolar protein sorting-associated protein 35	VPS35;DKFZp686O2462	6	2.4404e-48	2.92362	4.75743
DNA-directed RNA polymerase II subunit RPB11-a;DNA-directed RNA polymerase II subunit RPB11-b1;DNA-directed RNA polymerase II subunit RPB11-b2	POLR2J3;POLR2J1;POLR2J;POLR2J2	16	3.6727e-14	3.0499	4.96042
Acyl-coenzyme A thioesterase 2, mitochondrial;Acyl-coenzyme A thioesterase 1	ACOT2;ACOT1	8	9.9965e-25	3.17855	5.16236
WD repeat-containing protein 18	WDR18	1	1.6526e-14	2.9858	4.84364
DNA repair protein RAD50	RAD50	10	2.2494e-102	3.05496	4.95378
Chromosome-associated kinesin KIF4A;Chromosome-associated kinesin KIF4B	KIF4A;KIF4B	7	4.6268e-38	2.54064	4.11764
Transmembrane and ubiquitin-like domain-containing protein 1	TMUB1	3	9.6137e-06	2.87148	4.65105
Heat shock 70 kDa protein 14	HSPA14	5	5.8321e-10	2.51409	4.06629
Tubulin beta-6 chain	TUBB6	4	4.1627e-127	2.98296	4.82133
Amine oxidase [flavin-containing] A	MAOA	10	7.0446e-07	2.51557	4.04988
Reticulocalbin-2	RCN2	3	4.6159e-10	2.84002	4.56567
L-2-hydroxyglutarate dehydrogenase, mitochondrial	L2HGDH	5	6.3532e-10	2.82513	4.54027
Asparagine--tRNA ligase, cytoplasmic	NARS	5	2.8341e-17	2.73756	4.3982
45 kDa calcium-binding protein	SDF4	4	2.2709e-07	2.96625	4.76536
NMDA receptor-regulated protein 2	NARG2	10	6.1641e-204	3.29874	5.29493
Actin-like protein 6A	ACTL6A;BAF53A	7	1.1157e-11	2.97622	4.77669
Ribonuclease inhibitor	RNH1	8	3.2591e-105	3.11119	4.98924
DNA-dependent protein kinase catalytic subunit	PRKDC	5	0	3.58541	5.74386
Rho-related GTP-binding protein RhoG	RHOG;ARHG	2	1.1328e-10	2.68111	4.29281
Probable ATP-dependent RNA helicase DDX46	DDX46	5	3.1421e-62	3.14161	5.02412
		1	0.0010692	2.92654	4.67628
Methyltransferase-like protein 7A	METTL7A	4	5.8776e-14	3.40552	5.42615
Retinol dehydrogenase 11	RDH11	9	3.0017e-61	2.85244	4.54458
Integrator complex subunit 3	INTS3	1	5.1531e-10	2.73425	4.35616
14-3-3 protein sigma	SFN	1	2.3157e-39	2.89471	4.60793
HEAT repeat-containing protein 1	HEATR1	9	2.2037e-27	2.415	3.84006
Isoleucine--tRNA ligase, cytoplasmic	IARS;DKFZp686L0869;DKFZp686L17145	14	4.6628e-81	2.99265	4.7491
E3 ubiquitin-protein ligase;NEDD4-like E3 ubiquitin-protein ligase WWP1	WWP1	13	5.4653e-19	2.80821	4.45573
X-ray repair cross-complementing protein 5	XRCC5	2	2.831e-24	2.37752	3.76583
26S proteasome non-ATPase regulatory subunit 11	PSMD11	3	3.4463e-06	2.67684	4.23593
Replication factor C subunit 4	RFC4	9	5.4709e-16	2.95381	4.65453
Mitotic checkpoint protein BUB3	BUB3	2	9.7778e-10	2.9672	4.6674
	SPTAN1	3	0	3.45066	5.42522
Regulator of nonsense transcripts 1	UPF1	2	3.9321e-35	2.66523	4.18438
Succinyl-CoA ligase [GDP-forming] subunit beta, mitochondrial	SUCLG2;DKFZp586M2023	7	1.9811e-59	3.35548	5.2647
28S ribosomal protein S14, mitochondrial	MRPS14	3	0.0037496	2.64523	4.13862
A-kinase anchor protein 8	AKAP8;DKFZp586B1222	4	0.0032917	2.6971	4.21972
Nuclear cap-binding protein subunit 2	NCBP2;DKFZp686G18222	4	3.8074e-06	2.44011	3.81629
Integrator complex subunit 1	INTS1;DKFZP586J0619	5	8.6234e-201	3.25596	5.08593
Arginase-1	ARG1	1	0.00012222	2.6445	4.1246
Arginine--tRNA ligase, cytoplasmic	RARS	5	2.1096e-16	3.04944	4.75361
Nuclear RNA export factor 1	NXF1	7	2.0107e-19	2.89245	4.50165
GPN-loop GTPase 3	GPN3	5	3.233e-05	2.53524	3.94481
Zinc finger CCCH-type antiviral protein 1	ZC3HAV1	6	5.64e-95	3.07762	4.77515
NADH dehydrogenase [ubiquinone] iron-sulfur protein 2, mitochondrial	NDUFS2	4	1.4521e-49	2.72401	4.22614
Cellular nucleic acid-binding protein	CNBP;ZNF9	6	5.8653e-06	2.91241	4.5165
YTH domain family protein 2;YTH domain family protein 3;YTH domain family protein 1	YTHDF2;YTHDF3;YTHDF1;DKFZp451A052;DKFZp451J085	13	7.077e-10	3.04956	4.72816
Peroxiredoxin-2	PRDX2	3	1.8019e-09	2.707	4.19607
Zinc finger MYM-type protein 3	ZMYM3	5	3.7301e-20	2.80456	4.3377
Protein DGCR6;Protein DGCR6L	DGCR6;DGCR6L	7	0.002372	2.73717	4.21775
Probable ATP-dependent RNA helicase DDX23	DDX23	5	1.2679e-30	2.90529	4.47644
Calcium/calmodulin-dependent protein kinase type II subunit delta;Calcium/calmodulin-dependent protein kinase type II subunit alpha	CAMK2D;CAMK2A	16	5.7225e-51	3.06274	4.71716
Integrator complex subunit 8	INTS8	9	5.3297e-07	2.65594	4.08803
PDZ domain-containing protein 8	PDZD8	1	1.998e-40	3.01132	4.63434
	CPSF3L	1	0.0046809	3.26576	5.02036
Cytochrome b-c1 complex subunit 1, mitochondrial	UQCRC1	3	5.9329e-14	3.02744	4.65142
Nuclear pore complex protein Nup205	NUP205	9	1.6621e-85	2.88493	4.43037
Band 4.1-like protein 3	EPB41L3	30	3.6685e-33	2.817	4.32404
Chloride intracellular channel protein 4	CLIC4	4	1.7222e-05	2.88612	4.42682
DNA ligase;DNA ligase 3	LIG3	6	3.627e-33	3.02182	4.63225
Mediator of RNA polymerase II transcription subunit 22	MED22	6	2.7453e-09	3.06969	4.70199
Ubiquitin carboxyl-terminal hydrolase;Ubiquitin carboxyl-terminal hydrolase 7	USP7	8	1.519e-29	2.96554	4.54074
Zinc finger RNA-binding protein	ZFR	5	0.00011021	2.80235	4.28094
Valine--tRNA ligase	VARS	11	1.8434e-21	2.82977	4.30707
28S ribosomal protein S10, mitochondrial	MRPS10	3	2.4105e-13	2.55751	3.89037
RNA polymerase-associated protein CTR9 homolog	CTR9	3	2.4549e-23	3.09087	4.6948
Vesicle-fusing ATPase	NSF	12	9.1035e-41	3.18716	4.83172
Mitochondrial-processing peptidase subunit beta	PMPCB;DKFZp586I1223	12	5.5906e-44	3.1642	4.7866
Probable ATP-dependent RNA helicase DDX52	DDX52	4	2.5064e-07	3.07505	4.64786
C-1-tetrahydrofolate synthase, cytoplasmic;Methylenetetrahydrofolate dehydrogenase;Methenyltetrahydrofolate cyclohydrolase;Formyltetrahydrofolate synthetase	MTHFD1	5	7.0399e-59	2.99283	4.52055
Ribosomal biogenesis protein LAS1L	LAS1L	5	7.8839e-148	3.3612	5.06662
Cytochrome c oxidase subunit 2	COX2;COII;MT-CO2	184	1.3778e-24	2.92558	4.40958
HEAT repeat-containing protein 2	HEATR2	7	0.00016301	2.95052	4.4461
Zinc finger and BTB domain-containing protein 39	ZBTB39	1	5.316e-11	2.59505	3.90551
Elongation factor G, mitochondrial	GFM1	7	4.3251e-47	2.95529	4.44354
Chloride intracellular channel protein 1	CLIC1	3	0.00015865	2.53896	3.81582
E3 ubiquitin-protein ligase Itchy homolog;E3 ubiquitin-protein ligase	ITCH	6	5.8648e-22	2.84645	4.27506
Protein transport protein Sec61 subunit alpha isoform 1	SEC61A1	3	1.3715e-05	3.26438	4.89811
F-actin-capping protein subunit alpha-1;F-actin-capping protein subunit alpha-2	CAPZA1;CAPZA2	9	1.4696e-10	2.49485	3.74345
Ferrochelatase, mitochondrial;Ferrochelatase	FECH;DKFZp686P18130	5	2.2766e-16	3.26969	4.88965
AP-2 complex subunit beta	AP2B1;DKFZp781K0743	22	2.7442e-35	3.26352	4.8743
Centromere protein F	CENPF	3	0.0034251	2.58803	3.86491
Protein FAM208A	FAM208A	1	9.3707e-28	2.84677	4.24405
Splicing factor, proline- and glutamine-rich	SFPQ	5	4.8256e-31	3.88173	5.78206
Transcription factor Dp-1	TFDP1	3	6.9794e-09	2.81729	4.19418
Tyrosine-protein kinase JAK1	JAK1	6	1.5902e-32	2.82836	4.20753
E3 ubiquitin-protein ligase RING2	RNF2	2	3.6637e-12	2.77083	4.12064
Cytochrome b-c1 complex subunit 2, mitochondrial	UQCRC2	6	1.5477e-47	3.09295	4.59869
Dehydrogenase/reductase SDR family member 7	DHRS7	1	0.0003119	2.69118	3.99066
2,3-cyclic-nucleotide 3-phosphodiesterase	CNP	4	2.9427e-26	3.26701	4.84351
Bifunctional glutamate/proline--tRNA ligase;Glutamate--tRNA ligase;Proline--tRNA ligase	EPRS	7	1.3669e-39	2.71281	4.01682
Integrator complex subunit 2	INTS2	2	4.4857e-06	2.41439	3.57243
Heat shock-related 70 kDa protein 2	HSPA2	1	5.0473e-63	2.60993	3.8598
6-phosphofructokinase type C;6-phosphofructokinase	PFKP	13	6.5143e-133	3.45312	5.10626
Coatomer subunit beta	COPB1	4	1.121e-42	3.34066	4.93919
DNA replication licensing factor MCM6	MCM6	3	5.8905e-182	3.58251	5.29261
RNA polymerase II-associated protein 3	RPAP3	2	1.7405e-66	2.88246	4.25518
Estradiol 17-beta-dehydrogenase 12	HSD17B12	5	5.7871e-09	3.05439	4.50602
Translocase of inner mitochondrial membrane domain-containing protein 1	TIMMDC1	3	0.0014405	2.79621	4.12424
General transcription factor II-I	GTF2I	11	4.3648e-35	3.22313	4.74823
Pre-mRNA-processing-splicing factor 8	PRPF8	9	0	3.66388	5.39623
Pumilio homolog 1;Pumilio homolog 2	PUM1;PUM2	25	1.0108e-21	2.85142	4.19772
3-keto-steroid reductase	HSD17B7	2	0.00025396	2.80479	4.12801
Superkiller viralicidic activity 2-like 2	SKIV2L2	5	2.1501e-28	3.37346	4.95564
AFG3-like protein 2	AFG3L2	4	1.7008e-67	2.93902	4.31739
Chromobox protein homolog 5	CBX5	4	2.1884e-09	3.18784	4.68205
NADH dehydrogenase [ubiquinone] 1 beta subcomplex subunit 10	NDUFB10	5	1.0137e-11	3.0921	4.54115
ATP-dependent RNA helicase DDX1	DDX1	6	9.7327e-13	2.98073	4.37605
F-actin-capping protein subunit beta	CAPZB	14	4.7802e-07	2.85709	4.18814
Piwi-like protein 4	PIWIL4	2	0.0017808	2.89308	4.24047
Condensin complex subunit 2	NCAPH	8	1.1231e-44	3.10164	4.54591
Leucine--tRNA ligase, cytoplasmic	LARS;PIG44;DKFZp762P233	19	1.3206e-58	3.29179	4.82359
Myeloid leukemia factor 2	MLF2	4	0.0051026	2.67641	3.9216
Elongation factor 1-beta	EEF1B2;LOC392793	5	1.6106e-09	3.24019	4.74698
Nuclear pore complex protein Nup155	NUP155	4	1.4843e-134	3.32183	4.86562
Origin recognition complex subunit 5	ORC5L;ORC5	7	4.0572e-14	3.2162	4.7087
DNA replication licensing factor MCM2	MCM2	8	1.1304e-23	3.01263	4.41027
ATP-dependent RNA helicase DHX29	DHX29	1	6.3469e-06	3.18297	4.6579
Proline-, glutamic acid- and leucine-rich protein 1	PELP1	11	6.7483e-05	2.633	3.84624
Alanine--tRNA ligase, mitochondrial	AARS2	1	1.8617e-42	3.21543	4.69648
E3 ubiquitin/ISG15 ligase TRIM25	TRIM25	3	2.7209e-14	2.59443	3.7884
39S ribosomal protein L10, mitochondrial	MRPL10	3	1.1907e-05	2.92266	4.26703
Heterogeneous nuclear ribonucleoprotein H2	HNRNPH2	3	4.0408e-174	3.78858	5.53076
Sorting nexin-27	SNX27	2	9.6188e-27	3.07166	4.4834
ADP/ATP translocase 1	SLC25A4	3	1.1253e-44	2.6915	3.9278
Cytoskeleton-associated protein 5	CKAP5	8	7.071e-47	2.83216	4.1321
Constitutive coactivator of PPAR-gamma-like protein 1	FAM120A	3	8.4588e-117	3.47784	5.0735
Coatomer subunit gamma-2;Coatomer subunit gamma	COPG2	9	1.2852e-61	3.17986	4.63851
UPF0568 protein C14orf166	C14orf166	5	1.6683e-08	3.12146	4.5492
Reticulocalbin-1	RCN1	4	1.8704e-05	3.08399	4.49261
Sentrin-specific protease 3	SENP3	1	5.1458e-10	3.01721	4.39492
Polyadenylate-binding protein 4	PABPC4	13	8.0506e-73	2.92382	4.25331
Transcriptional repressor CTCF;Transcriptional repressor CTCFL	CTCF;CTCFL	16	0.0054297	3.00718	4.37147
mRNA-capping enzyme;Polynucleotide 5-triphosphatase;mRNA guanylyltransferase	RNGTT	5	3.1185e-10	2.62168	3.8012
Glycogen [starch] synthase, muscle	GYS1	8	5.7536e-09	2.91058	4.21977
Nodal modulator 2;Nodal modulator 3;Nodal modulator 1	NOMO2;NOMO3;NOMO1	10	1.2337e-12	2.76632	4.00796
General transcription factor 3C polypeptide 1	GTF3C1;DKFZp686O0870;DKFZp686A111	6	1.8923e-19	2.74264	3.97167
Phosphoenolpyruvate carboxykinase [GTP], mitochondrial	PCK2	11	1.1447e-27	3.09262	4.47311
Signal recognition particle 72 kDa protein	SRP72;DKFZp686A04192	10	7.1593e-44	3.08873	4.4641
DNA-directed RNA polymerase II subunit RPB4	POLR2D	3	0.00058985	2.57453	3.71691
39S ribosomal protein L24, mitochondrial	MRPL24	1	0.00024185	3.03931	4.37989
Fatty aldehyde dehydrogenase;Aldehyde dehydrogenase	ALDH3A2;DKFZp686E23276	5	2.5182e-24	3.05848	4.40708
Peptidyl-prolyl cis-trans isomerase FKBP8	FKBP8	4	1.4574e-120	3.46919	4.99695
Putative pre-mRNA-splicing factor ATP-dependent RNA helicase DHX16	DHX16	8	2.5714e-12	2.84747	4.09548
RNA binding protein fox-1 homolog 1;RNA binding protein fox-1 homolog 2	RBFOX1;RBFOX2;RBM9;A2BP1;DKFZp547L059	16	3.7049e-08	2.88065	4.14114
AP-2 complex subunit alpha-1	AP2A1	3	1.3467e-36	3.29999	4.73945
Syntaxin-12	STX12	4	1.4995e-05	2.78126	3.99374
DNA polymerase delta catalytic subunit;DNA polymerase	POLD1	4	3.0408e-73	3.35154	4.79765
Mediator of RNA polymerase II transcription subunit 20	MED20;TRFP	5	0.0011264	2.80461	4.00843
Probable serine carboxypeptidase CPVL	CPVL	10	8.0791e-06	3.00065	4.28147
Inactive hydroxysteroid dehydrogenase-like protein 1	HSDL1	3	0.00011762	2.97936	4.24988
Skin-specific protein 32	XP32	1	0.0011443	3.02709	4.31704
CTP synthase 1	CTPS	5	1.8948e-15	3.19056	4.54792
Sideroflexin-2	SFXN2	2	1.041e-11	2.57505	3.66835
Probable global transcription activator SNF2L1	SMARCA1	7	7.393e-45	2.3722	3.37749
DNA-directed RNA polymerase II subunit RPB2;DNA-directed RNA polymerase	POLR2B	7	0	4.63495	6.59814
Desmoglein-1	DSG1	2	5.9105e-39	2.98943	4.25322
14-3-3 protein eta	YWHAH	4	2.2521e-79	2.94961	4.19112
Myb-binding protein 1A	MYBBP1A	7	1.3296e-20	3.13802	4.45879
Mediator of RNA polymerase II transcription subunit 4	MED4	4	1.6078e-12	3.00608	4.26295
AP-3 complex subunit delta-1	AP3D1	6	2.0015e-20	2.99612	4.24731
Histone-lysine N-methyltransferase SETD2	SETD2	7	3.1239e-45	2.85489	4.04677
DNA-directed RNA polymerase, mitochondrial;DNA-directed RNA polymerase	POLRMT	4	8.9935e-145	3.66159	5.18977
Protein SCO1 homolog, mitochondrial	SCO1	1	5.9636e-05	3.4202	4.84696
Nuclear pore complex protein Nup98-Nup96;Nuclear pore complex protein Nup98;Nuclear pore complex protein Nup96	NUP98	3	1.2086e-08	2.92488	4.14239
39S ribosomal protein L44, mitochondrial	MRPL44	1	5.604e-11	2.6695	3.78053
FAS-associated factor 2	FAF2	2	4.8217e-11	3.00131	4.24993
Presequence protease, mitochondrial	PITRM1	10	8.2424e-15	2.79652	3.95928
Spectrin beta chain, brain 1	SPTBN1	12	0	3.80574	5.36635
Transcription elongation factor SPT6	SUPT6H	1	3.8016e-21	3.07918	4.33927
Cell division cycle protein 16 homolog	CDC16	5	2.0528e-05	2.98049	4.19612
ATP-dependent Clp protease ATP-binding subunit clpX-like, mitochondrial	CLPX;DKFZp586J151	2	3.4674e-61	3.4095	4.79743
14-3-3 protein beta/alpha;14-3-3 protein beta/alpha, N-terminally processed	YWHAB	2	2.1122e-45	3.06593	4.30976
RNA-binding protein 6	RBM6	9	3.4957e-18	3.23295	4.54022
Protein transport protein Sec61 subunit beta	SEC61B	2	0.00074594	3.03622	4.25631
tRNA (guanine(26)-N(2))-dimethyltransferase	TRMT1	4	7.895e-09	2.70413	3.78962
	OK/KNS-cl.6	1	1.11e-82	3.09574	4.33558
Replication factor C subunit 1	RFC1	2	3.2118e-14	2.85706	4.00061
NADH dehydrogenase [ubiquinone] 1 alpha subcomplex subunit 4	NDUFA4	1	1.5703e-08	3.66732	5.13091
14-3-3 protein zeta/delta	YWHAZ	9	4.2274e-48	3.06843	4.28364
Lysosome-associated membrane glycoprotein 2	LAMP2	3	0.00043263	3.10496	4.33433
Probable glutathione peroxidase 8;Glutathione peroxidase	GPX8	3	6.4192e-05	3.14895	4.39321
NHP2-like protein 1	NHP2L1	3	3.1562e-06	2.84908	3.97237
Protein timeless homolog	TIMELESS	4	1.8029e-10	2.62297	3.65262
Cleavage and polyadenylation specificity factor subunit 1	CPSF1	5	4.2952e-73	3.3813	4.70754
Ubiquitin-associated protein 2-like	UBAP2L	9	5.549e-22	3.07754	4.28362
5-3 exoribonuclease 2	XRN2	4	8.186e-37	3.34795	4.65604
Exocyst complex component 5	EXOC5	5	0.00018951	2.851	3.96349
YEATS domain-containing protein 4	YEATS4	4	4.421e-07	3.17379	4.40705
THO complex subunit 5 homolog	THOC5	7	0.0060045	2.75343	3.8209
Short/branched chain specific acyl-CoA dehydrogenase, mitochondrial	ACADSB	3	8.2888e-54	3.67009	5.09001
Dedicator of cytokinesis protein 11	DOCK11	3	4.6097e-27	2.63971	3.65731
Four and a half LIM domains protein 1	FHL1	15	9.4689e-15	3.55983	4.93067
DNA-directed RNA polymerase II subunit RPB3	POLR2C	5	4.4653e-111	4.43189	6.13716
U4/U6 small nuclear ribonucleoprotein Prp3	PRPF3	7	4.5604e-09	2.91423	4.03463
Pogo transposable element with ZNF domain	POGZ	7	3.3613e-20	3.17679	4.38867
Cysteine and glycine-rich protein 2	CSRP2	3	0.0011755	3.01519	4.16358
Polymerase delta-interacting protein 3	POLDIP3;DKFZp434G0310	10	5.2363e-10	2.60313	3.59435
ATP-dependent RNA helicase DDX50	DDX50;DKFZp761E0323	6	1.4493e-116	3.41579	4.71366
Citrate synthase, mitochondrial;Citrate synthase	CS	15	4.1411e-08	2.80341	3.86552
Succinyl-CoA ligase [ADP/GDP-forming] subunit alpha, mitochondrial	SUCLG1	6	3.0386e-07	3.47761	4.7942
Inositol 1,4,5-trisphosphate receptor type 3	ITPR3	10	3.6263e-44	3.0123	4.14755
Tyrosine-protein kinase receptor;Kinesin-1 heavy chain	KIF5B-ALK;KIF5B	22	3.8191e-90	3.24371	4.46483
Wings apart-like protein homolog	WAPAL	4	1.0659e-15	3.07381	4.22804
O-acetyl-ADP-ribose deacetylase MACROD1	MACROD1	1	0.00634	2.80366	3.85574
Replication factor C subunit 5	RFC5	9	5.2724e-13	2.92981	4.02759
SWI/SNF-related matrix-associated actin-dependent regulator of chromatin subfamily A containing DEAD/H box 1	SMARCAD1	1	0.0049956	2.50093	3.43599
Long-chain-fatty-acid--CoA ligase 4	ACSL4;FACL4	5	8.38e-24	3.11427	4.27128
Regulator of microtubule dynamics protein 3	FAM82A2	5	7.1309e-05	3.07749	4.21964
Exocyst complex component 3	EXOC3;DKFZp762K123	5	1.3994e-06	2.92279	4.00664
Nucleoside diphosphate kinase 3;Nucleoside diphosphate kinase	NME3;c371H6.2	3	9.2728e-10	3.23069	4.42671
Pre-mRNA-splicing factor SPF27	BCAS2	3	2.5067e-05	2.78038	3.80386
Myosin-10	MYH10;MYH10 variant protein	18	0	3.89241	5.31833
Structural maintenance of chromosomes protein 1A	SMC1A;DKFZp686L19178	11	1.0662e-195	3.98279	5.43114
Serpin B12	SERPINB12	3	6.1908e-14	3.27802	4.46965
Glutaredoxin-3	GLRX3	1	0.00013613	3.14292	4.2849
Coatomer subunit alpha;Xenin;Proxenin	COPA	1	5.3171e-252	4.14678	5.65342
Myelin expression factor 2	MYEF2	4	8.2728e-10	3.27188	4.45504
Signal recognition particle 14 kDa protein	SRP14	2	0.002396	2.9659	4.03767
WD repeat and HMG-box DNA-binding protein 1	WDHD1	9	2.8452e-85	3.23073	4.3981
3-hydroxyisobutyrate dehydrogenase, mitochondrial	HIBADH;NS5ATP1	2	0.00015054	3.01882	4.10799
Signal recognition particle 54 kDa protein	SRP54	3	1.5163e-14	2.41744	3.28881
Signal recognition particle receptor subunit alpha	SRPR	4	7.8767e-21	3.09739	4.20933
DNA polymerase delta subunit 3	POLD3	11	1.2328e-11	2.63336	3.57674
X-ray repair cross-complementing protein 6	XRCC6	9	3.393e-27	3.15947	4.28932
Rab-like protein 3	RABL3	6	1.5959e-05	3.37657	4.57991
Eukaryotic translation initiation factor 2 subunit 2	EIF2S2	6	1.7524e-139	4.31879	5.85708
Tubulin beta-4A chain	TUBB4A;TUBB4	4	1.6571e-213	3.08766	4.18704
7-dehydrocholesterol reductase	DHCR7	10	1.6878e-12	3.48657	4.72752
Protein Red	IK;CSA2;DKFZp564B112	11	3.1643e-37	3.77349	5.11628
Coatomer subunit beta	COPB2	9	1.7365e-63	3.69342	5.00745
Valine--tRNA ligase, mitochondrial	VARS2	18	7.8871e-15	3.23723	4.38762
Probable cation-transporting ATPase 13A1	ATP13A1	3	2.9042e-08	2.65478	3.59642
SLAIN motif-containing protein 2	SLAIN2	5	1.2805e-24	3.07572	4.16587
		1	0.0019079	3.12804	4.2349
RNA exonuclease 1 homolog	REXO1	6	1.9594e-25	2.82693	3.82313
NF-kappa-B-repressing factor	NKRF;NRF	8	5.7467e-36	3.48032	4.70116
CLIP-associating protein 2	CLASP2;DKFZp686D11262	25	4.7725e-32	2.71617	3.66772
Dedicator of cytokinesis protein 4	DOCK4	19	2.5147e-09	2.92521	3.94994
Pyrroline-5-carboxylate reductase;Pyrroline-5-carboxylate reductase 1, mitochondrial	PYCR1;PIG45	10	3.8213e-14	2.86955	3.87407
Methionine--tRNA ligase, cytoplasmic	MARS	11	6.0762e-22	3.29651	4.44892
DnaJ homolog subfamily A member 1	DNAJA1	3	0.00058377	3.03281	4.09142
Protein RER1	RER1	7	2.227e-07	2.7991	3.77026
Voltage-dependent L-type calcium channel subunit alpha-1D	CACNA1D	3	9.5595e-06	3.09279	4.16423
GC-rich sequence DNA-binding factor 1	GCFC1	3	2.1082e-05	2.8729	3.86816
DNA polymerase;DNA polymerase epsilon catalytic subunit A	POLE;POLE1	16	1.9334e-45	2.98605	4.0182
Schlafen family member 11;Schlafen family member 5	SLFN11;SLFN5	3	0.0030609	2.90965	3.91305
Filamin-A	FLNA;FLJ00119	20	0	4.1839	5.62339
DnaJ homolog subfamily B member 6;DnaJ homolog subfamily B member 2;DnaJ homolog subfamily B member 8;DnaJ homolog subfamily B member 3	DNAJB6;DNAJB2;hCG_2036862;DNAJB8;DNAJB3	25	0.00013209	3.35539	4.50413
Nuclear pore complex protein Nup153	NUP153;NUP153 variant protein	5	0.00045131	2.54601	3.41559
Catenin delta-1	CTNND1;DKFZp781O2021	9	1.0487e-30	3.50048	4.69292
Target of rapamycin complex 2 subunit MAPKAP1	MAPKAP1	4	0.005917	2.49792	3.3488
DNA replication licensing factor MCM4	MCM4	8	1.5373e-81	3.69331	4.95125
Transmembrane protein 70, mitochondrial	TMEM70	1	2.3176e-05	2.57183	3.44753
Suppressor of G2 allele of SKP1 homolog	SUGT1	6	0.00067859	2.77148	3.71502
DNA replication licensing factor MCM5	MCM5	13	3.9218e-67	4.05801	5.43516
Structural maintenance of chromosomes protein;Structural maintenance of chromosomes protein 2	SMC2	15	4.8962e-16	3.1342	4.19783
SWI/SNF complex subunit SMARCC2	SMARCC2	14	3.3085e-38	3.55589	4.76254
Isocitrate dehydrogenase [NADP], mitochondrial;Isocitrate dehydrogenase [NADP]	IDH2	14	1.3559e-171	4.19159	5.61271
Pre-mRNA 3-end-processing factor FIP1	FIP1L1	4	8.2781e-21	3.175	4.25132
6-phosphofructo-2-kinase/fructose-2,6-bisphosphatase 2;6-phosphofructo-2-kinase;Fructose-2,6-bisphosphatase;6-phosphofructo-2-kinase/fructose-2,6-bisphosphatase 3;6-phosphofructo-2-kinase;Fructose-2,6-bisphosphatase	PFKFB2;PFKFB3	32	2.2467e-07	2.61684	3.49936
Neuroblastoma-amplified sequence	NBAS	4	3.4001e-05	2.77681	3.71263
Transcription initiation factor IIB	GTF2B	3	0.001193	2.92058	3.90169
E3 ubiquitin-protein ligase TRIM36	TRIM36	2	0.002933	3.24023	4.32685
Medium-chain specific acyl-CoA dehydrogenase, mitochondrial	DKFZp686M24262;ACADM	11	5.691e-36	4.0548	5.41142
ATP synthase subunit g, mitochondrial	ATP5L	2	0.0015097	2.98526	3.98281
Transcription activator BRG1;Probable global transcription activator SNF2L2	SMARCA4;SMARCA2	26	1.2264e-30	3.21267	4.28551
Translational activator of cytochrome c oxidase 1	TACO1;CCDC44	2	3.5403e-31	3.91404	5.21738
Chromodomain-helicase-DNA-binding protein 1-like	CHD1L	6	0.001248	2.87904	3.83696
Ras-related protein R-Ras2	RRAS2	4	7.8079e-23	2.81138	3.7436
Protein Daple	CCDC88C	4	7.4978e-27	2.6812	3.56888
Coatomer subunit epsilon	COPE	6	6.2844e-06	3.0955	4.11988
Tyrosine-protein phosphatase non-receptor type 1	PTPN1	3	1.4914e-20	3.41561	4.5415
TraB domain-containing protein	TRABD	2	4.9499e-05	3.04255	4.04446
28S ribosomal protein S35, mitochondrial	MRPS35	3	1.5376e-123	3.44317	4.57564
Bloom syndrome protein	BLM	6	0.00089588	3.01158	4.00022
Apoptotic chromatin condensation inducer in the nucleus	ACIN1;DKFZp667N107	5	1.8706e-10	2.94009	3.89986
	DKFZp686O15119	4	1.4036e-12	3.12563	4.1447
Ras-related protein Rab-34	RAB34	12	3.5583e-28	3.10295	4.11049
DnaJ homolog subfamily C member 7	DNAJC7	6	1.5136e-06	2.88247	3.81778
Structural maintenance of chromosomes protein 3	SMC3	3	0	4.22575	5.59276
Scaffold attachment factor B2	SAFB2	3	7.7215e-30	2.89142	3.82441
Proliferation-associated protein 2G4	PA2G4	11	1.9303e-49	3.89852	5.15281
Lysine-specific demethylase PHF2;Histone lysine demethylase PHF8	PHF2;PHF8	10	1.1975e-05	2.69681	3.56141
Mitochondrial import inner membrane translocase subunit TIM44	TIMM44;hTIM44	4	1.5831e-41	3.6592	4.82745
Acyl-coenzyme A thioesterase 13	ACOT13	2	3.9182e-05	2.47787	3.26866
Proteasome subunit alpha type-3;Proteasome subunit alpha type	PSMA3	2	0.0029612	2.46243	3.24797
RNA-binding protein Musashi homolog 2;RNA-binding protein Musashi homolog 1	MSI2;MSI1	5	2.2451e-05	3.4556	4.54979
DNA-directed RNA polymerases I, II, and III subunit RPABC3	POLR2H	6	3.5781e-68	4.82928	6.35578
28S ribosomal protein S5, mitochondrial	MRPS5	2	2.9502e-13	3.24842	4.27506
Junction plakoglobin	JUP	2	2.4998e-61	3.16391	4.16283
Extended synaptotagmin-1	ESYT1	4	4.4588e-08	2.91698	3.83699
Dedicator of cytokinesis protein 7	DOCK7	8	1.775e-23	2.96658	3.90159
Translation initiation factor IF-2, mitochondrial	MTIF2	4	8.5941e-08	2.85962	3.75812
Kinesin-like protein KIF2A	KIF2A	5	4.0788e-14	3.14667	4.13017
Lysophosphatidylcholine acyltransferase 1	LPCAT1;AYTL2	2	2.4499e-07	3.09119	4.05281
Acylglycerol kinase, mitochondrial	FLJ10842;AGK	6	4.8218e-16	3.78885	4.9669
Endoplasmic reticulum-Golgi intermediate compartment protein 1	ERGIC1	2	0.00029336	2.87072	3.75963
Glutamine--tRNA ligase	QARS	15	0.0002445	2.77617	3.63272
Exosome complex exonuclease RRP44	DIS3	5	9.3554e-06	3.42083	4.47353
Probable ATP-dependent RNA helicase DDX47	DDX47;E4-DBP	9	2.0597e-16	3.61129	4.72222
NADH dehydrogenase [ubiquinone] 1 alpha subcomplex subunit 10, mitochondrial	NDUFA10	14	5.8977e-16	3.85431	5.03977
Prostaglandin E synthase 2;Prostaglandin E synthase 2 truncated form	PTGES2	5	3.3766e-05	3.21142	4.19758
Protein-glutamine gamma-glutamyltransferase E;Protein-glutamine gamma-glutamyltransferase E 50 kDa catalytic chain;Protein-glutamine gamma-glutamyltransferase E 27 kDa non-catalytic chain	TGM3	4	8.8372e-05	2.5012	3.26902
Ras suppressor protein 1	RSU1	4	3.1201e-05	2.85936	3.73249
Protein UXT	UXT	2	1.34e-06	3.09706	4.04143
Delta(24)-sterol reductase	DHCR24;Nbla03646	4	0.0021461	3.18888	4.15619
Zinc finger protein 740	ZNF740	1	0.00040684	2.87621	3.74827
Eukaryotic translation initiation factor 2 subunit 1	EIF2S1	5	1.1807e-130	4.12782	5.3689
DNA replication licensing factor MCM7	MCM7	10	8.1547e-163	4.32129	5.61532
UPF0428 protein CXorf56	hCG_1640171;CXorf56	5	0.00045895	2.90882	3.77877
Paired amphipathic helix protein Sin3a	SIN3A	2	9.336e-34	3.18153	4.13239
Unconventional myosin-Ib	MYO1B	16	2.4076e-70	3.76579	4.89091
28S ribosomal protein S27, mitochondrial	MRPS27	10	1.7046e-50	3.98705	5.17713
Nucleoporin SEH1	SEH1L	1	3.7417e-19	3.1354	4.06707
Nitric oxide synthase-interacting protein	NOSIP	3	6.2204e-08	2.78702	3.61464
Crooked neck-like protein 1	CRNKL1;DKFZp762M013;crn	4	5.5665e-07	2.80582	3.63898
Serine/threonine-protein phosphatase PP1-beta catalytic subunit;Serine/threonine-protein phosphatase	PPP1CB	3	9.7626e-29	2.90849	3.76706
Phosphatidylinositol-glycan biosynthesis class X protein	PIGX	7	0.0011178	2.91797	3.77531
Ras-related protein Rab-35	RAB35	2	0.0052189	3.12059	4.03515
26S proteasome non-ATPase regulatory subunit 4;Putative PIP5K1A and PSMD4-like protein	PSMD4;PIPSL	6	9.1206e-16	3.18447	4.11538
Succinyl-CoA ligase [ADP-forming] subunit beta, mitochondrial	DKFZp686D0880;SUCLA2	15	1.2995e-84	4.16379	5.37607
Double-stranded RNA-specific adenosine deaminase	ADAR	6	7.7607e-182	3.97824	5.13434
RNA-binding protein with serine-rich domain 1	RNPS1	8	3.0601e-13	3.50359	4.51734
Protein kinase C alpha type;Protein kinase C	PRKCA	4	7.164e-07	2.71683	3.50014
S-formylglutathione hydrolase	ESD	2	0.0051731	2.76961	3.56397
Erlin-2;Erlin-1	ERLIN2;SPFH1;ERLIN1	8	7.3684e-58	3.81952	4.90942
E3 SUMO-protein ligase RanBP2;Putative peptidyl-prolyl cis-trans isomerase	RANBP2	23	0	3.64065	4.67854
PHD finger protein 6	PHF6	6	3.1161e-22	4.11197	5.28353
Eukaryotic translation initiation factor 1A, Y-chromosomal;Eukaryotic translation initiation factor 1A, X-chromosomal	EIF1AY;EIF1AX	3	2.5351e-09	3.2184	4.1343
WD40 repeat-containing protein SMU1	SMU1	3	1.2898e-69	4.19134	5.37537
Transmembrane protein 109	TMEM109	4	0.0048122	3.05508	3.91198
Protein polybromo-1	PBRM1	8	2.5437e-27	3.20647	4.10271
GRAM domain-containing protein 1A	GRAMD1A	4	9.4007e-52	2.9515	3.77552
G-rich sequence factor 1	GRSF1	10	7.1718e-15	3.97435	5.08052
39S ribosomal protein L3, mitochondrial	MRPL3	7	0.0053008	2.75264	3.51656
Hexokinase-1	HK1	21	5.9136e-78	4.27464	5.45621
Zinc finger MYM-type protein 4	ZMYM4	2	3.4066e-74	3.1869	4.06733
DNA-directed RNA polymerases I, II, and III subunit RPABC1	POLR2E	3	2.9591e-122	4.95761	6.32125
Probable ATP-dependent RNA helicase YTHDC2	YTHDC2	5	1.6049e-27	3.21002	4.09135
ATP synthase mitochondrial F1 complex assembly factor 2	ATPAF2	1	0.0056325	2.7899	3.55456
Cohesin subunit SA-2;Cohesin subunit SA-1	DKFZp686I05169;DKFZp686C21148;DKFZp686P16143;STAG2;DKFZp686P168;STAG1 variant protein;STAG1	26	1.4611e-24	3.47996	4.43359
Long-chain-fatty-acid--CoA ligase 3	ACSL3	8	1.1691e-116	4.23742	5.39571
Thioredoxin-like protein 4A	TXNL4A	2	2.7582e-06	3.14299	3.99382
Eukaryotic translation initiation factor 2 subunit 3;Putative eukaryotic translation initiation factor 2 subunit 3-like protein	EIF2S3;EIF2S3L	7	1.5594e-94	4.46163	5.66797
ATP-binding cassette sub-family D member 3	ABCD3	5	1.631e-27	3.74443	4.73703
Mediator of RNA polymerase II transcription subunit 27	MED27	2	1.619e-11	3.17331	4.01055
14-3-3 protein gamma;14-3-3 protein gamma, N-terminally processed	YWHAG	7	2.1067e-50	3.32676	4.2026
Mitochondrial import receptor subunit TOM70	TOMM70A	4	3.4874e-32	3.96588	5.00847
DNA replication licensing factor MCM3	MCM3;HCC5	9	2.3809e-112	4.28634	5.41162
RNA polymerase-associated protein LEO1	LEO1	3	2.9873e-15	3.10012	3.9128
Mitochondrial dicarboxylate carrier	SLC25A10	1	3.981e-09	2.67057	3.36909
Spindlin-3	SPIN3	1	4.1993e-19	3.00197	3.78598
Metastasis-associated protein MTA2	MTA2;DKFZp686F2281	2	4.2472e-34	3.83803	4.83135
Elongator complex protein 1	IKBKAP variant protein;IKBKAP;DKFZp781H1425	8	1.2731e-12	2.86326	3.6019
Splicing factor, arginine/serine-rich 19	SCAF1	1	1.7734e-06	2.85669	3.59286
Telomere-associated protein RIF1	RIF1	6	0	4.00962	5.03858
Probable ATP-dependent RNA helicase DHX37	DHX37	2	1.1945e-05	2.61776	3.28895
Nuclear pore complex protein Nup160	NUP160	4	6.932e-16	3.23353	4.06228
Ski oncogene	SKI	2	6.9359e-19	2.66469	3.34267
Serine/threonine-protein phosphatase 2A 65 kDa regulatory subunit A alpha isoform	PPP2R1A	11	3.7378e-07	3.28423	4.11975
Protein Wiz	WIZ	5	4.7768e-19	3.08666	3.87154
Zinc finger protein 638	ZNF638	7	0.00026639	2.75179	3.45114
Vigilin	HDLBP;DKFZp686L08115	11	7.9415e-14	3.09184	3.87437
Threonine--tRNA ligase, mitochondrial	TARS2	7	1.1911e-21	3.74785	4.69511
WD repeat-containing protein 3	WDR3	2	1.0776e-05	2.54357	3.18568
Calmodulin-regulated spectrin-associated protein 3	CAMSAP3;hCG_2004001	4	5.9198e-146	4.0235	5.0391
HLA class I histocompatibility antigen, alpha chain G	HLA-G;HLA;MHC-G;HLA G locus	91	0.0010564	3.21641	4.02702
Putative methyltransferase NSUN4	NSUN4	5	0.00021892	3.22741	4.0387
Nucleolysin TIAR;Nucleolysin TIA-1 isoform p40	TIAL1;TIA1	21	8.3235e-36	4.47229	5.59535
39S ribosomal protein L2, mitochondrial	MRPL2	3	2.6432e-05	3.16786	3.9627
pre-mRNA 3 end processing protein WDR33	WDR33	3	0.00075154	2.73674	3.42256
Zinc finger protein 687	ZNF687	4	2.9623e-14	3.30039	4.1272
Pyruvate dehydrogenase E1 component subunit alpha, somatic form, mitochondrial	PDHA1;PDHA1/LOC79064	10	9.9866e-27	4.29363	5.36823
Polynucleotide 5-hydroxyl-kinase NOL9	NOL9	1	1.2174e-38	3.78976	4.7347
Adenosine 3-phospho 5-phosphosulfate transporter 1	SLC35B2	5	0.0019606	2.9271	3.6532
RanBP2-like and GRIP domain-containing protein 3;RanBP2-like and GRIP domain-containing protein 4	RGPD3;RGPD4	4	3.5916e-132	3.0336	3.78602
Histone deacetylase complex subunit SAP18	SAP18	2	8.9058e-24	4.11046	5.12975
Signal recognition particle receptor subunit beta	SRPRB	4	1.3874e-89	3.81259	4.75778
Emerin	EMD	3	3.2597e-53	4.81994	6.006
Cleavage and polyadenylation specificity factor subunit 5	NUDT21	5	3.481e-07	3.22912	4.02251
Nuclear mitotic apparatus protein 1	NUMA1 variant protein;NUMA1	15	5.3685e-122	3.13579	3.90391
Chromodomain-helicase-DNA-binding protein 8	CHD8	3	2.5485e-18	2.5537	3.16649
THO complex subunit 3	THOC3	3	0.00037209	3.39114	4.20298
Receptor tyrosine-protein kinase erbB-4;ERBB4 intracellular domain;Receptor tyrosine-protein kinase erbB-2;Epidermal growth factor receptor	ERBB4;ERBB2;EGFR	20	6.0693e-05	2.72509	3.37729
Myosin-14	MYH14	6	1.4276e-93	3.11634	3.85614
Translocon-associated protein subunit alpha	SSR1	6	9.7062e-05	3.83663	4.74718
Malonyl-CoA-acyl carrier protein transacylase, mitochondrial	MCAT	2	2.8597e-05	2.68391	3.31941
RNA-binding protein 12B	RBM12B	2	1.3001e-06	2.88922	3.57256
Chromosome alignment-maintaining phosphoprotein 1	CHAMP1	1	3.8318e-05	2.76864	3.42333
Lysine-specific histone demethylase 1A	KDM1A	3	1.3481e-24	3.16094	3.90566
Low-density lipoprotein receptor-related protein 6;Low-density lipoprotein receptor-related protein 5	LRP6;LRP5	7	1.0263e-08	3.35871	4.14734
Importin-4	IPO4	20	4.4761e-16	2.96593	3.66158
Protein kinase C-binding protein 1	PRKCBP1;ZMYND8	17	7.4534e-54	3.35111	4.13545
PHD finger protein 3	PHF3	3	0.0016308	2.42061	2.98477
Gamma-interferon-inducible protein 16	IFI16	6	1.2009e-64	2.81635	3.47072
MAX gene-associated protein	MGA	8	0	4.20978	5.18585
RNA-binding protein 4;RNA-binding protein 4B	RBM4;RBM4B	9	4.3228e-06	3.88923	4.78907
Mitochondrial Rho GTPase;Mitochondrial Rho GTPase 1	RHOT1	2	3.4537e-08	3.19494	3.9287
AT-rich interactive domain-containing protein 1A	ARID1A;ARID1A variant protein	3	0.00020105	2.63559	3.24037
Tyrosine--tRNA ligase, mitochondrial	YARS2	2	0.0041445	3.17406	3.9005
Thioredoxin domain-containing protein 17	TXNDC17	4	7.5595e-11	3.31298	4.07096
NEDD4 family-interacting protein 1	NDFIP1	1	0.00078103	3.11294	3.82355
Dynactin subunit 5	DCTN5	7	4.4649e-09	3.3061	4.05994
Protein unc-45 homolog A	UNC45A	4	5.9473e-56	3.5629	4.37182
Fatty acid-binding protein, epidermal	FABP5	3	4.8767e-07	4.14869	5.08888
Heterogeneous nuclear ribonucleoprotein U-like protein 1	HNRNPUL1	5	1.0033e-64	3.90679	4.79199
Alkyldihydroxyacetonephosphate synthase, peroxisomal	AGPS	8	1.1159e-89	3.96632	4.86161
28S ribosomal protein S34, mitochondrial	MRPS34	4	4.0573e-30	3.28528	4.02678
Myotubularin-related protein 5	SBF1	13	1.5612e-15	3.03286	3.71727
Ribosome maturation protein SBDS	SBDS	1	6.5285e-05	3.70953	4.54557
Polymerase delta-interacting protein 2	POLDIP2	2	5.5002e-10	2.6771	3.27697
Dynein light chain 1, cytoplasmic;Dynein light chain 2, cytoplasmic	DYNLL1;DNCL1;DYNLL2	5	1.3006e-05	4.31182	5.2763
Ran GTPase-activating protein 1	RANGAP1	9	1.6608e-53	4.18061	5.11564
Oxysterol-binding protein;Oxysterol-binding protein-related protein 8	DKFZp686C0249;OSBPL8;DKFZp686A11164	9	4.5579e-06	2.99212	3.66131
Mothers against decapentaplegic homolog 9;Mothers against decapentaplegic homolog 2;Mothers against decapentaplegic homolog 3	SMAD9;SMAD2;SMAD3	10	0.00047054	3.02148	3.69108
YLP motif-containing protein 1	YLPM1;FLJ00353	7	2.2712e-20	3.10493	3.79147
GTP-binding nuclear protein Ran	RAN	8	2.9326e-15	4.00186	4.88639
RuvB-like 2	RUVBL2	4	1.4119e-178	4.74348	5.7916
Coatomer subunit gamma-1;Coatomer subunit gamma	COPG1;COPG	3	4.6459e-05	2.89617	3.53606
Cold-inducible RNA-binding protein	CIRBP	2	2.5207e-09	3.36551	4.1066
Lamin-B receptor	LBR	1	2.1905e-06	3.37997	4.12199
Aladin	AAAS	8	1.1774e-27	3.82414	4.66332
Mitochondrial translocator assembly and maintenance protein 41 homolog	TAMM41	4	6.7129e-21	2.61759	3.18906
Desmocollin-1	DSC1	2	0.0010826	2.84362	3.46394
Ras-related protein Rab-5A;Ras-related protein Rab-5B	RAB5A;RAB5B;RAB5C	16	5.8994e-22	2.6398	3.21548
Tubulin beta-2A chain	TUBB2A	4	4.0899e-232	4.382	5.33742
Transcription intermediary factor 1-beta	TRIM28	2	1.2241e-166	5.13513	6.25271
Cytosine-specific methyltransferase;DNA (cytosine-5)-methyltransferase 1	DNMT1	5	1.2593e-09	2.95512	3.59544
Pleiotropic regulator 1	PLRG1	5	1.2013e-24	3.53486	4.30051
Unconventional myosin-Ic	MYO1C	12	5.598e-72	4.07511	4.95516
Leucine-rich repeat-containing protein 47	LRRC47	1	1.4151e-38	3.80727	4.62305
Structural maintenance of chromosomes protein 4;Structural maintenance of chromosomes protein	SMC4	5	3.7952e-08	2.94036	3.56884
Protein SCO2 homolog, mitochondrial	SCO2	1	1.2161e-07	4.01486	4.868
39S ribosomal protein L1, mitochondrial	MRPL1	5	3.7164e-06	3.15803	3.82816
THO complex subunit 2	THOC2	5	7.8743e-23	3.15067	3.81825
DBIRD complex subunit KIAA1967	KIAA1967	10	3.1009e-07	3.10766	3.7631
Pentatricopeptide repeat-containing protein 3, mitochondrial	PTCD3	5	1.6495e-44	3.83812	4.64706
Delta(3,5)-Delta(2,4)-dienoyl-CoA isomerase, mitochondrial	ECH1	2	6.8886e-06	3.41024	4.12694
Signal recognition particle 19 kDa protein	SRP19	1	1.8604e-05	3.29224	3.98391
Nuclear pore complex protein Nup107	NUP107	6	8.0098e-16	3.45811	4.17589
Vesicle-trafficking protein SEC22b	SEC22B	3	4.3813e-78	4.15048	5.01085
Interferon-induced, double-stranded RNA-activated protein kinase	EIF2AK2	9	5.2034e-51	3.91704	4.72682
Transcription elongation factor A protein 1	TCEA1	12	0	7.30844	8.81896
Dolichyl-diphosphooligosaccharide--protein glycosyltransferase subunit 2	RPN2	6	1.0801e-60	4.05007	4.88665
Plasma membrane calcium-transporting ATPase 1;Plasma membrane calcium-transporting ATPase 4	ATP2B1;ATP2B4;DKFZp686M088	10	1.9894e-10	3.0052	3.62551
Unconventional myosin-VI	MYO6	4	3.5807e-238	4.53306	5.46861
Chromobox protein homolog 1	CBX1	3	9.3601e-10	4.12336	4.96911
3-ketoacyl-CoA thiolase, mitochondrial	ACAA2	3	3.5556e-132	4.73514	5.70497
Non-POU domain-containing octamer-binding protein	NONO	8	2.3786e-31	4.05427	4.87499
Condensin complex subunit 3	NCAPG	2	4.9261e-11	3.17197	3.81343
RuvB-like 1	RUVBL1	6	9.0014e-125	4.67656	5.62099
Cleavage and polyadenylation specificity factor subunit 3	CPSF3	8	9.5797e-09	3.37761	4.05971
Dehydrogenase/reductase SDR family member 7B	DHRS7B	2	1.3929e-05	2.66281	3.20006
28S ribosomal protein S29, mitochondrial	DAP3	4	4.8825e-54	4.26107	5.12005
Uncharacterized protein C2orf47, mitochondrial	C2orf47	2	1.4725e-09	3.51287	4.21848
Exonuclease 3-5 domain-containing protein 2	EXD2;DKFZp686D0959	8	3.4638e-17	3.05051	3.66278
Proteasome-associated protein ECM29 homolog	ECM29;KIAA0368	3	9.1191e-22	3.17442	3.80824
Creatine kinase B-type	CKB	5	0.00081545	2.95081	3.5382
Dihydrolipoyl dehydrogenase, mitochondrial;Dihydrolipoyl dehydrogenase	DLD	7	2.0287e-75	4.4331	5.31538
ATP-dependent RNA helicase DDX54	DDX54	1	4.0749e-16	2.59061	3.10184
39S ribosomal protein L49, mitochondrial	MRPL49	5	2.4746e-18	3.06115	3.66209
TAR DNA-binding protein 43	TARDBP	5	1.481e-131	5.22115	6.2444
Replication protein A 70 kDa DNA-binding subunit	RPA1	2	2.7153e-51	4.02612	4.8147
Zinc finger and BTB domain-containing protein 2	ZBTB2	1	0.00057547	2.87909	3.44182
WD repeat-containing protein 5	WDR5	1	3.072e-39	4.22668	5.05277
FAST kinase domain-containing protein 2	FASTKD2	2	9.1593e-08	3.10778	3.71475
Sortilin-related receptor	SORL1	9	2.3902e-24	2.98104	3.5605
Calcium-binding mitochondrial carrier protein Aralar2	SLC25A13	8	3.8426e-62	4.22978	5.05185
WD repeat-containing protein 70	WDR70	3	3.8728e-05	2.99021	3.56811
Threonine--tRNA ligase, cytoplasmic	TARS	13	1.5758e-05	3.00634	3.58727
Cell division cycle protein 27 homolog	CDC27	11	1.9408e-12	3.1151	3.71403
Acyl-CoA dehydrogenase family member 11	ACAD11	3	0.0050132	2.78395	3.31829
Annexin;Annexin A6	ANXA6	15	9.2355e-07	2.64234	3.1491
Afadin	MLLT4	9	1.5142e-12	2.74325	3.26823
tRNA (cytosine(34)-C(5))-methyltransferase	NSUN2	5	3.2735e-93	4.06974	4.84812
Dolichyl-diphosphooligosaccharide--protein glycosyltransferase subunit STT3A	STT3A	7	1.2449e-15	3.41071	4.06251
Melanoma inhibitory activity protein 3	MIA3	4	8.7846e-16	2.92411	3.4791
Mitofusin-2	MFN2	5	2.5148e-13	3.1927	3.79769
Succinate dehydrogenase [ubiquinone] iron-sulfur subunit, mitochondrial	SDHB	2	1.3521e-12	3.90616	4.6372
RNA-binding protein 14	RBM14	9	8.7013e-164	4.84776	5.7523
Exocyst complex component 4	EXOC4	11	3.2198e-14	3.06942	3.6414
Peroxisomal multifunctional enzyme type 2;(3R)-hydroxyacyl-CoA dehydrogenase;Enoyl-CoA hydratase 2	HSD17B4	10	0.0011769	2.757	3.27041
Inhibitor of nuclear factor kappa-B kinase-interacting protein	IKBIP	1	1.0852e-45	3.49321	4.14361
E3 ubiquitin-protein ligase BRE1B;E3 ubiquitin-protein ligase BRE1A	RNF40;RNF20	8	1.0782e-17	2.88014	3.41572
Isocitrate dehydrogenase [NAD] subunit beta, mitochondrial	IDH3B	5	5.6441e-16	4.23472	5.01907
26S protease regulatory subunit 7	PSMC2	2	0.00078283	3.20979	3.80192
Protein SCAF11	SCAF11	6	8.1406e-25	3.22738	3.82207
Methyl-CpG-binding domain protein 1	MBD1	4	0.00081228	2.82548	3.34551
NADH dehydrogenase [ubiquinone] iron-sulfur protein 3, mitochondrial	NDUFS3;DKFZp586K0821	5	3.3229e-13	3.42894	4.05862
Importin subunit beta-1	KPNB1	6	3.3507e-74	3.68942	4.36466
Thioredoxin-related transmembrane protein 1	TMX1;TXNDC	4	2.2503e-22	4.40075	5.20539
Sarcoplasmic/endoplasmic reticulum calcium ATPase 2	ATP2A2	12	1.261e-292	4.96725	5.86486
Sphingomyelin phosphodiesterase 4	SMPD4	20	1.9567e-12	3.50296	4.13242
Elongation factor 2	EEF2	8	3.9044e-75	4.53209	5.34592
Protein SEC13 homolog	SEC13	9	0.00051722	3.53694	4.17138
Protein RRP5 homolog	PDCD11	4	3.049e-53	3.54912	4.18432
Neuropathy target esterase	PNPLA6	6	3.8015e-07	3.13725	3.69671
Insulin receptor substrate 4	IRS4	1	1.5209e-34	4.22845	4.98234
39S ribosomal protein L50, mitochondrial	MRPL50	2	1.8441e-05	2.73074	3.21281
DNA mismatch repair protein Mlh1	MLH1	11	0.0014857	3.09906	3.64479
Calpain-1 catalytic subunit	CAPN1	14	1.0327e-32	3.44874	4.05461
U4/U6.U5 tri-snRNP-associated protein 1	SART1	5	1.1359e-10	3.11479	3.65781
DNA-binding protein SATB2	SATB2	7	8.8985e-36	4.34268	5.09944
Transmembrane protein 223	TMEM223	1	0.0063624	2.55967	3.00445
ATP synthase subunit b, mitochondrial	ATP5F1;hCG_39985	5	1.3148e-14	4.01758	4.70764
Chaperone activity of bc1 complex-like, mitochondrial	ADCK3;CABC1	9	4.3687e-26	3.969	4.64396
Msx2-interacting protein	SPEN	1	7.3918e-19	2.69044	3.14768
Long-chain fatty acid transport protein 3	SLC27A3	3	0.0038072	3.30694	3.86831
Apoptosis-inducing factor 1, mitochondrial	AIFM1;PDCD8	6	1.0269e-181	4.86579	5.69123
Lon protease homolog;Lon protease homolog, mitochondrial	LONP1	10	7.3732e-155	4.5586	5.32972
Casein kinase II subunit alpha	CSNK2A1;hCG_21984	7	7.0784e-09	3.36986	3.9387
Protein DDX26B;Integrator complex subunit 6	DDX26B;INTS6	6	4.5928e-05	2.9667	3.46666
Heterogeneous nuclear ribonucleoprotein F;Heterogeneous nuclear ribonucleoprotein F, N-terminally processed	HNRNPF	2	2.393e-237	5.39536	6.30352
E3 ubiquitin-protein ligase listerin	LTN1	2	2.6464e-08	2.61037	3.04893
Mitochondrial Rho GTPase 2	RHOT2	6	1.7869e-09	3.57414	4.16758
Proliferating cell nuclear antigen	PCNA	7	1.4662e-158	5.0577	5.8946
Histone-lysine N-methyltransferase SETD1A	SETD1A	3	6.5645e-16	3.02336	3.52281
Electron transfer flavoprotein subunit beta	ETFB	2	4.3845e-05	4.22873	4.92374
Serine/threonine-protein kinase N2	PKN2	2	5.3059e-06	2.93102	3.41127
26S proteasome non-ATPase regulatory subunit 2	PSMD2;DKFZp564A2282	11	1.7573e-05	3.05775	3.55835
Serine/threonine-protein kinase MRCK beta	CDC42BPB	4	1.0431e-07	2.95956	3.44066
CDP-diacylglycerol--inositol 3-phosphatidyltransferase	CDIPT	8	9.2702e-07	4.19745	4.87845
Mediator of RNA polymerase II transcription subunit 12	MED12;TNRC11	6	7.89e-05	2.59857	3.02015
Galectin-3	LGALS3	6	1.0004e-05	3.96684	4.61018
Dolichyl-diphosphooligosaccharide--protein glycosyltransferase 48 kDa subunit	DDOST	4	1.7549e-44	4.42695	5.14342
Eukaryotic initiation factor 4A-I;Eukaryotic initiation factor 4A-II	EIF4A1;EIF4A2	15	4.1757e-138	5.30788	6.16607
Ankycorbin	RAI14	4	1.8646e-07	2.85932	3.32019
Nucleoporin NUP188 homolog	NUP188	3	3.0052e-23	2.69977	3.13344
Elongation factor Ts;Elongation factor Ts, mitochondrial	TSFM	10	8.1014e-52	4.53447	5.25895
Double-strand-break repair protein rad21 homolog	RAD21	7	2.2902e-11	3.13624	3.63581
Cytoplasmic dynein 1 heavy chain 1	DYNC1H1	3	1.829e-65	3.28587	3.80729
Heat shock protein HSP 90-alpha	HSP90AA1	10	1.1791e-173	4.25273	4.92701
Tubulin beta-2B chain	TUBB2B;TUBB2A;DKFZp566F223	7	4.1503e-229	4.62602	5.35911
Actin-binding protein anillin	ANLN	3	9.9581e-06	3.20184	3.7072
Methyl-CpG-binding domain protein 3;Methyl-CpG-binding domain protein 2	MBD3;MBD2;NY-CO-41	4	9.0588e-05	3.26248	3.77735
General transcription factor 3C polypeptide 3	GTF3C3	2	3.002e-27	3.28499	3.80171
Eukaryotic translation initiation factor 3 subunit A	EIF3A	8	5.0901e-49	3.67626	4.25203
WD repeat-containing protein 92	HZGJ;WDR92;DKFZp434B156	6	0.00057511	2.85991	3.30304
Probable ATP-dependent RNA helicase DDX49	DDX49	3	0.0010094	2.92499	3.37588
Translocation protein SEC63 homolog	SEC63	5	9.0209e-16	3.00942	3.4717
Eukaryotic translation initiation factor 3 subunit G	EIF3G;EIF3S4	4	1.9003e-46	4.10585	4.73364
39S ribosomal protein L38, mitochondrial	MRPL38	3	7.2212e-08	2.78899	3.21424
Uncharacterized protein KIAA0564	KIAA0564	5	2.59e-12	2.96051	3.41071
Probable asparagine--tRNA ligase, mitochondrial	NARS2	7	0.00017002	3.64889	4.20369
Protein phosphatase 1 regulatory subunit 12A	PPP1R12A	16	3.0188e-113	3.85162	4.43645
U2 snRNP-associated SURP motif-containing protein	U2SURP	7	3.6056e-80	4.50117	5.18435
Elongation factor 1-gamma	EEF1G	8	8.0802e-38	4.33076	4.9868
Glutaminase kidney isoform, mitochondrial	GLS	5	1.712e-23	4.04856	4.66129
Protein LSM12 homolog	LSM12	2	1.2338e-05	3.36952	3.87852
Cell differentiation protein RCD1 homolog	RQCD1	6	0.00024429	3.1807	3.66022
Ras-related protein Rab-14	RAB14	1	8.9197e-10	3.00329	3.45571
3-hydroxyacyl-CoA dehydratase 3	PTPLAD1	6	8.9196e-56	4.81057	5.5326
Voltage-dependent anion-selective channel protein 2	VDAC2	5	1.8615e-28	4.54	5.21867
Trifunctional enzyme subunit alpha, mitochondrial;Long-chain enoyl-CoA hydratase;Long chain 3-hydroxyacyl-CoA dehydrogenase	HADHA	8	3.5977e-245	5.23563	6.01473
Neutral amino acid transporter B(0)	SLC1A5	8	5.1586e-60	4.53569	5.20976
Cytoplasmic FMR1-interacting protein 1	CYFIP1	5	0.0047802	2.77527	3.18744
Trifunctional enzyme subunit beta, mitochondrial;3-ketoacyl-CoA thiolase	HADHB	11	2.8782e-86	5.08796	5.84243
T-complex protein 1 subunit delta	CCT4	7	4.424e-273	5.39356	6.19254
DNA repair protein XRCC1	XRCC1	7	0.00015817	3.26455	3.748
Protein disulfide-isomerase A6	PDIA6;P5	7	2.1597e-67	4.16059	4.77645
Zinc finger MYM-type protein 2	ZMYM2	3	1.1172e-08	3.29611	3.7839
Isoleucine--tRNA ligase, mitochondrial	IARS2	3	2.7709e-108	4.6337	5.31765
Pyruvate dehydrogenase E1 component subunit beta, mitochondrial	PDHB	4	1.449e-43	4.58222	5.25804
Leucine-rich PPR motif-containing protein, mitochondrial	LRPPRC	10	0	5.39952	6.19426
Mediator of DNA damage checkpoint protein 1	MDC1	12	6.5888e-13	3.2749	3.75635
Derlin-1	DERL1	3	0.001933	2.83692	3.25372
Calmodulin	CALM2;CALM1;CALM3	13	8.722e-06	2.96239	3.39738
SWI/SNF-related matrix-associated actin-dependent regulator of chromatin subfamily A member 5	SMARCA5	6	0	4.88098	5.59666
Serine/arginine-rich splicing factor 2	SRSF2;SFRS2	6	0.0016397	3.03325	3.47748
Metastasis-associated protein MTA1	MTA1	12	5.5775e-114	4.4619	5.11408
Cullin-associated NEDD8-dissociated protein 1	CAND1	8	2.4848e-89	4.70246	5.3881
Protein-tyrosine phosphatase mitochondrial 1	PTPMT1	2	0.0045973	2.84011	3.25299
39S ribosomal protein L11, mitochondrial	MRPL11	2	1.2738e-10	2.92732	3.35141
Ras-related protein Rab-21	RAB21	2	6.2933e-13	3.89583	4.45667
GTPase Era, mitochondrial	ERAL1	1	4.2611e-31	3.10991	3.55747
Ecto-NOX disulfide-thiol exchanger 2;Hydroquinone [NADH] oxidase;Protein disulfide-thiol oxidoreductase	ENOX2	2	0.0052768	4.55437	5.20957
78 kDa glucose-regulated protein	HSPA5	2	0	5.7701	6.59482
Staphylococcal nuclease domain-containing protein 1	SND1	6	1.4775e-07	3.1441	3.59286
Nuclear pore complex protein Nup214	NUP214;DKFZp686J0330	10	2.4226e-21	3.22545	3.68374
Phosphatidylinositol 4-kinase alpha	PIK4CA variant protein;PI4KA;hCG_1999854	10	5.4803e-22	3.12059	3.56333
Microsomal glutathione S-transferase 1	MGST1	8	0.0006632	2.66624	3.04436
Serine/threonine-protein phosphatase 6 regulatory ankyrin repeat subunit A	ANKRD28	2	5.7559e-07	2.98239	3.40477
Heterogeneous nuclear ribonucleoprotein Q	SYNCRIP	8	2.4837e-91	3.94811	4.50561
Sex comb on midleg-like protein 2	SCML2	3	0.00088124	3.26268	3.72162
	EPPK1	1	1.8422e-236	2.86947	3.27291
Acetyl-CoA acetyltransferase, mitochondrial	ACAT1	6	0	5.62678	6.40983
Exosome complex component RRP4	EXOSC2	7	3.4679e-05	2.74426	3.12478
Structural maintenance of chromosomes flexible hinge domain-containing protein 1	SMCHD1	1	1.9476e-38	3.03812	3.45909
TRMT1-like protein	TRMT1L	3	5.3797e-30	2.975	3.38718
Erythrocyte band 7 integral membrane protein	STOM	5	7.3376e-14	3.64596	4.14857
DNA topoisomerase 2-beta;DNA topoisomerase 2	TOP2B	7	4.4736e-82	3.32035	3.77758
Heat shock protein 75 kDa, mitochondrial	TRAP1	12	1.8505e-78	4.02015	4.57131
Mitochondrial import inner membrane translocase subunit TIM50	TIMM50	3	2.0946e-139	4.84422	5.50737
Acyl-CoA desaturase	SCD	2	2.6615e-12	3.92848	4.46624
Monofunctional C1-tetrahydrofolate synthase, mitochondrial	MTHFD1L	13	2.4585e-95	4.69738	5.33848
Gem-associated protein 4	GEMIN4	5	5.9715e-07	2.70457	3.07181
Polycomb group RING finger protein 6	PCGF6	1	4.697e-18	4.40269	4.99684
26S protease regulatory subunit 8	PSMC5	3	6.8833e-07	3.66586	4.159
Condensin complex subunit 1	NCAPD2	8	1.3305e-08	3.23566	3.6706
Coatomer subunit delta	ARCN1;DKFZp686M09245	8	5.4005e-40	4.15324	4.7092
Sodium/potassium-transporting ATPase subunit alpha-1	ATP1A1	39	1.658e-140	4.49748	5.09812
Microtubule-associated protein 1S;MAP1S heavy chain;MAP1S light chain	MAP1S	3	3.5763e-12	2.97974	3.37745
Pyridoxine-5-phosphate oxidase	PNPO	5	0.00031452	2.59125	2.93461
Zinc finger CCHC domain-containing protein 9	ZCCHC9	1	0.0016986	2.63569	2.98473
CCR4-NOT transcription complex subunit 1	CNOT1	11	1.9838e-10	3.07915	3.4835
OTU domain-containing protein 4	OTUD4	5	1.5156e-45	4.28841	4.84869
Peroxiredoxin-1	PRDX1	2	3.42e-08	2.89644	3.2735
RNA-binding protein Raly	RALY	8	1.4796e-26	4.80932	5.43459
BCL-6 corepressor	BCOR-RARA;BCOR	4	0.0017469	2.76468	3.12398
Matrin-3	MATR3;DKFZp686K23100	24	0	5.73223	6.47407
FACT complex subunit SSRP1	SSRP1	4	3.5058e-117	4.55083	5.1396
40S ribosomal protein S3a	RPS3A	16	1.1727e-31	5.43987	6.14057
ATP-dependent RNA helicase DDX39A	DDX39A;DDX39	5	7.1287e-109	5.36267	6.05292
Scaffold attachment factor B1	SAFB	17	3.6657e-37	4.50166	5.08081
Elongation factor 1-delta	EEF1D	18	7.0536e-10	2.75629	3.1087
Poly(rC)-binding protein 1	PCBP1	2	1.0943e-48	4.95173	5.5832
Heat shock cognate 71 kDa protein	HSPA8	26	0	5.93909	6.69637
Pyrroline-5-carboxylate reductase 2;Pyrroline-5-carboxylate reductase	PYCR2	10	4.622e-36	4.57662	5.16002
Ras-associating and dilute domain-containing protein	RADIL	9	2.2886e-22	3.86155	4.35108
DNA-directed RNA polymerase;DNA-directed RNA polymerase I subunit RPA1	POLR1A	3	1.2387e-08	3.13218	3.52858
Peroxiredoxin-4	PRDX4	2	2.4868e-10	3.38844	3.81705
General transcription factor 3C polypeptide 5	GTF3C5	13	2.3559e-10	2.69586	3.03674
Splicing factor U2AF 35 kDa subunit	U2AF1	5	3.4883e-37	5.15045	5.80157
T-complex protein 1 subunit theta	CCT8	8	6.4612e-196	5.63378	6.34522
Heterogeneous nuclear ribonucleoprotein D0	HNRNPD	12	2.0717e-85	5.61513	6.31992
Acyl-protein thioesterase 1	LYPLA1	8	0.00041698	3.64315	4.09968
Cytosolic 5-nucleotidase 3	NT5C3	1	0.0021367	3.14278	3.53575
28S ribosomal protein S21, mitochondrial	MRPS21	2	2.2886e-40	4.06285	4.56766
NEDD8-conjugating enzyme Ubc12	UBE2M	1	1.1617e-28	4.62051	5.19426
Nucleosome assembly protein 1-like 1	NAP1L1	18	0.0066155	2.85083	3.20404
Eukaryotic translation initiation factor 3 subunit E	EIF3E;EIF3S6	8	1.8846e-16	4.01549	4.50982
AT-rich interactive domain-containing protein 2	ARID2	7	0.00097604	3.39955	3.81789
40S ribosomal protein S3	RPS3	18	1.32e-80	5.52433	6.20314
39S ribosomal protein L32, mitochondrial	MRPL32	2	0.0013822	2.77611	3.11698
T-complex protein 1 subunit beta	CCT2	5	3.0239e-251	5.38668	6.04782
39S ribosomal protein L22, mitochondrial	MRPL22	3	4.088e-30	3.74861	4.2071
Pyruvate carboxylase, mitochondrial	PC	1	0.00052437	3.05907	3.42747
Aldehyde dehydrogenase X, mitochondrial	ALDH1B1	2	6.8425e-24	4.2164	4.72305
ATP-dependent RNA helicase A	DHX9	5	0	5.81142	6.50849
Copine-3	CPNE3	26	1.0507e-43	4.70303	5.26248
GMP synthase [glutamine-hydrolyzing]	GMPS	6	1.2169e-21	3.60511	4.03117
T-complex protein 1 subunit gamma	CCT3	13	1.7735e-152	5.46208	6.10694
Tight junction protein ZO-1	TJP1;DKFZp686A1195;DKFZp686M05161	8	3.9419e-13	2.65688	2.97034
Adenosylhomocysteinase	AHCY	4	0.0016336	2.8549	3.19064
Guanine nucleotide-binding protein G(I)/G(S)/G(T) subunit beta-2;Guanine nucleotide-binding protein G(I)/G(S)/G(T) subunit beta-1;Guanine nucleotide-binding protein subunit beta-4	GNB2;GNB1;GNB4	31	4.3172e-21	4.78214	5.3439
Serrate RNA effector molecule homolog	SRRT	9	6.0064e-69	4.96995	5.5536
Tubulin beta-4B chain	TUBB4B;TUBB2C	9	0	6.40724	7.15697
BTB/POZ domain-containing protein KCTD2	KCTD2	3	3.8935e-26	4.61998	5.157
		1	4.0737e-255	4.04677	4.51236
T-complex protein 1 subunit eta	CCT7	9	1.0419e-219	5.4268	6.04945
Lethal(3)malignant brain tumor-like protein 2	L3MBTL2	5	7.0434e-86	4.55348	5.07166
T-complex protein 1 subunit zeta	CCT6A	9	3.8649e-171	5.50877	6.1336
28S ribosomal protein S15, mitochondrial	MRPS15	4	1.5439e-20	4.95771	5.5165
Nascent polypeptide-associated complex subunit alpha	NACA;hCG_2016482	10	0.00054707	2.52737	2.81149
Probable ATP-dependent RNA helicase DDX17	DDX17	9	1.0825e-237	5.47544	6.08863
Calcium homeostasis endoplasmic reticulum protein	CHERP	4	6.9752e-85	4.48133	4.98126
Lethal(2) giant larvae protein homolog 1	LLGL1	2	2.1535e-05	3.29354	3.66093
T-complex protein 1 subunit epsilon	CCT5	15	5.9729e-78	5.39704	5.99896
Prostaglandin E synthase 3	PTGES3	6	2.4259e-42	4.91264	5.45448
Zinc finger protein basonuclin-2	BNC2;DKFZp686A01127;hCG_27250	14	2.5481e-06	2.89672	3.21597
SRA stem-loop-interacting RNA-binding protein, mitochondrial	SLIRP	8	5.4334e-21	4.23832	4.7033
Elongation factor Tu, mitochondrial	TUFM	2	1.1011e-243	5.8008	6.4349
RNA-binding protein 5	RBM5	7	1.6123e-33	3.85777	4.27766
	MYO5B	1	0	2.71218	3.00665
Stress-70 protein, mitochondrial	HSPA9	12	0	6.14022	6.80541
Heterogeneous nuclear ribonucleoprotein U	HNRNPU;HNRPU	9	3.7573e-299	6.06465	6.72073
Helicase SKI2W	SKI2W;SKIV2L	14	0.00014228	3.01633	3.34173
Heterogeneous nuclear ribonucleoprotein M	HNRNPM;ORF	7	1.7695e-266	5.82493	6.45122
28S ribosomal protein S18b, mitochondrial	MRPS18B	4	1.1448e-17	4.29372	4.75402
Phosphoglycerate kinase;Phosphoglycerate kinase 1	PGK1	3	0.00056216	3.3977	3.75729
Microfibrillar-associated protein 1	MFAP1	1	1.1999e-05	3.21065	3.54949
Insulin-like growth factor 2 mRNA-binding protein 1	IGF2BP1	7	1.6815e-189	5.33854	5.90129
Peptidyl-prolyl cis-trans isomerase-like 4	PPIL4	5	1.8976e-06	2.76046	3.05094
Serine/threonine-protein phosphatase 6 regulatory subunit 3	PPP6R3	10	0.0028653	3.26513	3.60513
Heterogeneous nuclear ribonucleoprotein H3	HNRNPH3	3	2.2162e-183	5.1395	5.67229
PH-interacting protein	PHIP	4	0.0016409	2.76397	3.05039
Ras-related protein Rab-11B;Ras-related protein Rab-11A	RAB11B;RAB11A	12	5.3898e-09	3.17256	3.50028
Pyruvate kinase isozymes M1/M2;Pyruvate kinase	PKM2	26	1.0715e-87	4.85002	5.35052
Protein-glutamine gamma-glutamyltransferase K	TGM1	5	0.0022161	2.97487	3.28141
Tubulin beta chain	TUBB;XTP3TPATP1	40	0	5.99235	6.60889
Protein-glutamine gamma-glutamyltransferase 4	TGM4	4	0.0019174	3.39911	3.74865
Lamina-associated polypeptide 2, isoform alpha;Thymopoietin;Thymopentin	TMPO	1	4.0253e-182	4.99506	5.50687
ELAV-like protein 1	ELAVL1	2	1.3674e-139	5.2386	5.77502
Cancer-related nucleoside-triphosphatase	C1orf57;NTPCR	3	3.0245e-12	3.78125	4.16616
BTB/POZ domain-containing protein KCTD5	KCTD5	2	2.5639e-23	4.4254	4.87525
Tubulin alpha-1C chain	TUBA1C	6	9.7016e-291	6.39113	7.03945
Glutamate-rich WD repeat-containing protein 1	GRWD1;DKFZp564C172	5	0.0021717	3.60678	3.97039
Heterogeneous nuclear ribonucleoprotein D-like	HNRPDL	3	1.6806e-52	5.1115	5.62596
Eukaryotic translation initiation factor 5A-1;Eukaryotic translation initiation factor 5A-1-like;Eukaryotic translation initiation factor 5A-2	EIF5A;EIF5AL1;EIF5A2	8	1.1964e-08	4.59242	5.05296
Elongation factor 1-alpha 1;Elongation factor 1-alpha;Putative elongation factor 1-alpha-like 3;Elongation factor 1-alpha 2	EEF1A1;EEF1A1P5;EEF1A1L14;EEF1A2;PTI-1	40	1.5837e-31	5.31848	5.85178
116 kDa U5 small nuclear ribonucleoprotein component	EFTUD2;U5-116KD;SNRP116	9	7.4404e-210	5.07383	5.57982
Protein scribble homolog	SCRIB	6	2.7942e-09	3.35632	3.69085
Dihydrolipoyllysine-residue succinyltransferase component of 2-oxoglutarate dehydrogenase complex, mitochondrial	DLST;DLSTP	11	4.2815e-34	4.15391	4.56778
Spliceosome RNA helicase DDX39B	DDX39B;BAT1	97	9.1363e-95	3.74248	4.11474
Histone-binding protein RBBP7	RBBP7	8	1.7984e-50	4.58421	5.03997
Rho GTPase-activating protein 21	ARHGAP21	10	5.4811e-51	3.17992	3.49599
Heat shock protein HSP 90-beta;Putative heat shock protein HSP 90-beta-3	HSP90AB1;HSP90AB3P	22	1.1992e-262	5.44908	5.98917
Transducin beta-like protein 3	TBL3	2	1.5464e-07	3.58943	3.94496
Histone-binding protein RBBP4	RBBP4	13	1.4364e-89	5.51954	6.06457
DBF4-type zinc finger-containing protein 2	ZDBF2	1	2.8632e-21	3.28114	3.60414
Probable dimethyladenosine transferase	DIMT1	4	3.2248e-19	3.97382	4.36327
Periphilin-1	PPHLN1	12	0.0011186	2.57805	2.82986
6-phosphofructokinase, liver type	PFKL	8	1.0259e-94	3.31197	3.6346
Mothers against decapentaplegic homolog 5	DKFZp781O1323;MADH5;SMAD5	5	0.005457	3.06954	3.36838
39S ribosomal protein L18, mitochondrial	MRPL18	2	8.024e-07	2.87451	3.15408
U2 small nuclear ribonucleoprotein B	SNRPB2	2	1.5558e-05	2.81416	3.08692
Synaptosomal-associated protein 29	SNAP29	1	0.0012596	2.84369	3.11859
Metaxin-1	MTX1	3	0.0035659	3.18259	3.48966
Heat shock 70 kDa protein 6;Putative heat shock 70 kDa protein 7	HSPA6;HSPA7	6	1.4243e-148	5.61806	6.15903
Eukaryotic initiation factor 4A-III	EIF4A3	11	6.4275e-131	5.4654	5.99082
Protein TANC1	TANC1	2	0.004887	3.05084	3.34397
Heterogeneous nuclear ribonucleoprotein H;Heterogeneous nuclear ribonucleoprotein H, N-terminally processed	HNRNPH1	27	0	6.05926	6.64023
Coiled-coil-helix-coiled-coil-helix domain-containing protein 3, mitochondrial	CHCHD3	6	5.9296e-33	4.36131	4.77892
Phospholipase A-2-activating protein	PLAA	3	0.0013709	3.10269	3.39742
Heat shock 70 kDa protein 1A/1B	HSPA1B;HSPA1A	22	5.9528e-279	6.04673	6.62048
Low molecular weight phosphotyrosine protein phosphatase	ACP1	8	1.5971e-17	4.37803	4.79063
ATPase family AAA domain-containing protein 1	ATAD1	2	3.4769e-08	4.05782	4.43989
T-complex protein 1 subunit alpha	TCP1	11	2.4958e-277	5.50342	6.01733
Cell division cycle and apoptosis regulator protein 1	CCAR1	7	0	4.60232	5.03145
Phosphate carrier protein, mitochondrial	SLC25A3	8	4.0429e-45	5.45176	5.95469
Importin-5	IPO5	16	4.5242e-07	3.40608	3.72016
39S ribosomal protein L53, mitochondrial	MRPL53	1	0.0018145	3.55265	3.8801
Ras-related protein Rap-1b;Ras-related protein Rap-1A;Ras-related protein Rap-1b-like protein	RAP1A;RAP1B	25	3.4035e-07	4.78442	5.22209
Unconventional myosin-Vb	MYO5B	21	0	5.39695	5.88813
Peptidyl-tRNA hydrolase ICT1, mitochondrial	ICT1	1	5.45e-10	3.8409	4.18977
Clathrin heavy chain 1	CLTC	4	0	5.12048	5.585
Heterogeneous nuclear ribonucleoprotein U-like protein 2	HNRNPUL2;hCG_2044799	2	1.4291e-133	4.9179	5.36261
Poly(rC)-binding protein 2;Poly(rC)-binding protein 3	PCBP2;PCBP3	22	7.1639e-44	4.81265	5.24652
ATP synthase subunit gamma, mitochondrial;ATP synthase gamma chain	ATP5C1	5	6.2523e-52	5.41246	5.90008
Probable ATP-dependent RNA helicase DDX41	DDX41	4	0.0023174	2.47286	2.69473
28S ribosomal protein S22, mitochondrial	MRPS22	10	3.7203e-21	4.46389	4.86435
WD repeat-containing protein 11	WDR11;DKFZp434L1715	6	5.8964e-14	2.8265	3.07994
Heterogeneous nuclear ribonucleoprotein A/B	HNRNPAB	6	6.3058e-81	5.07243	5.52701
Pre-mRNA-splicing factor ATP-dependent RNA helicase PRP16	DHX38	9	6.1078e-80	4.18398	4.55762
CCAAT/enhancer-binding protein zeta	CEBPZ	4	2.0061e-15	3.84962	4.19226
Sideroflexin-3	SFXN3	3	1.8642e-08	4.14429	4.5127
39S ribosomal protein L43, mitochondrial	MRPL43	9	1.1556e-20	4.13226	4.49877
Guanine nucleotide-binding protein G(i) subunit alpha-2	GNAI2;WUGSC:H_LUCA16.1	10	2.4337e-12	4.38917	4.77788
Delta-1-pyrroline-5-carboxylate synthase;Glutamate 5-kinase;Gamma-glutamyl phosphate reductase	ALDH18A1	1	5.2289e-116	4.85429	5.27775
ES1 protein homolog, mitochondrial	C21orf33	6	5.8671e-07	4.31271	4.68847
ATPase family AAA domain-containing protein 3A	ATAD3A	9	3.4275e-67	5.02914	5.46622
Putative ATP-dependent RNA helicase DHX30	DHX30	3	3.8781e-53	4.17386	4.53361
Probable cysteine--tRNA ligase, mitochondrial	CARS2;DKFZp686G08243	6	2.1785e-11	3.13757	3.4079
Stomatin-like protein 2	STOML2	4	1.1871e-103	5.00715	5.43372
ADP/ATP translocase 2	SLC25A5	4	2.9468e-89	6.23852	6.76932
Tubulin alpha chain-like 3	TUBAL3	1	7.1695e-13	3.99737	4.33644
Lysine-specific demethylase 2A	KDM2A;kdm2a	5	9.3378e-07	2.99138	3.24455
Poly [ADP-ribose] polymerase 1	PARP1	9	5.533e-226	5.03663	5.46168
Mitochondrial 2-oxoglutarate/malate carrier protein	SLC25A11	4	1.4652e-235	5.02403	5.44716
ADP/ATP translocase 3	SLC25A6	3	3.3471e-62	5.03846	5.46277
Complement component 1 Q subcomponent-binding protein, mitochondrial	C1QBP	4	1.1358e-59	4.77816	5.17875
Retinol dehydrogenase 14	RDH14	2	0.00037064	2.9786	3.227
NADH dehydrogenase [ubiquinone] 1 alpha subcomplex subunit 8	NDUFA8	4	0.00022278	4.08579	4.42638
Dolichol-phosphate mannosyltransferase	DPM1	8	3.7209e-16	4.81006	5.21085
Transmembrane protein 11, mitochondrial	TMEM11	2	0.00052746	4.533	4.90492
Splicing factor 3B subunit 1	SF3B1	11	8.2852e-213	5.1634	5.58503
Gamma-tubulin complex component 2	TUBGCP2	10	0.0016855	2.86502	3.09879
Tricarboxylate transport protein, mitochondrial	SLC25A1	4	2.2095e-49	5.20596	5.63045
ATP synthase subunit alpha, mitochondrial;ATP synthase subunit alpha	ATP5A1	4	4.0619e-193	5.72132	6.18769
Ubiquitin-like protein 5	UBL5	2	0.0032917	3.14331	3.39844
Sideroflexin-4	SFXN4	6	4.9671e-10	3.94339	4.26021
Gem-associated protein 5	GEMIN5	3	4.2012e-05	3.06812	3.31385
Coiled-coil domain-containing protein 152	CCDC152	2	0.0049956	2.57631	2.78196
COP9 signalosome complex subunit 8	COP9;COPS8	5	0.0034434	3.23861	3.49466
RNA-binding protein EWS	EWSR1	6	8.8332e-11	4.23764	4.56814
Protein FAM208B	FAM208B;C10orf18	2	2.9488e-05	2.89051	3.11584
40S ribosomal protein SA	RPSA;RPSAP58;LAMR1P15	5	7.6628e-38	4.68418	5.04685
Profilin-1	PFN1	4	5.3335e-73	5.07609	5.46844
Pre-mRNA-processing factor 6	PRPF6	1	6.7154e-151	4.70118	5.0619
Ras-related protein Rab-2A	RAB2A	4	2.78e-05	2.76498	2.97669
28S ribosomal protein S16, mitochondrial	MRPS16	3	1.2591e-12	4.18766	4.50726
Protein TBRG4	TBRG4	11	4.2072e-09	2.69581	2.90154
Kinesin-like protein KIF1B;Kinesin-like protein KIF1A;Kinesin-like protein KIF1C	KIF1B;KIF1Bbeta;KIF1A;KIF1C	12	3.4394e-07	2.72519	2.93291
Lysozyme C	LYZ	3	5.8199e-17	4.5583	4.90521
UPF0468 protein C16orf80	C16orf80	1	2.898e-05	3.25159	3.49513
Pre-mRNA-splicing factor RBM22	RBM22	2	1.6046e-06	4.0515	4.35474
Heterogeneous nuclear ribonucleoprotein L	HNRNPL	6	7.3939e-126	5.50364	5.9148
Probable ATP-dependent RNA helicase DDX5	DDX5;DKFZp686J01190	9	3.0616e-150	6.05884	6.51061
ATP-dependent RNA helicase DDX3X;ATP-dependent RNA helicase DDX3Y	DDX3X;DDX3Y	20	1.2279e-282	5.34345	5.73896
Keratinocyte proline-rich protein	KPRP	1	2.0603e-17	3.93529	4.22647
Transformation/transcription domain-associated protein	TRRAP	4	8.3932e-32	3.01083	3.232
Eukaryotic translation initiation factor 3 subunit B	EIF3B;EIF3S9	10	1.4521e-84	4.46639	4.79392
Polyadenylate-binding protein 1;Polyadenylate-binding protein 3	PABPC1;PABPC3	32	1.5058e-88	4.85258	5.20793
NADH dehydrogenase [ubiquinone] iron-sulfur protein 7, mitochondrial	NDUFS7	16	2.7184e-11	3.62192	3.88632
FACT complex subunit SPT16	SUPT16H	3	1.9864e-116	4.9533	5.31201
AP-1 complex subunit gamma-1	AP1G1	7	0.001524	2.97354	3.18813
Heterogeneous nuclear ribonucleoproteins A2/B1	HNRNPA2B1	1	9.1421e-131	6.15891	6.5998
RNA-binding protein FUS	FUS	9	2.1928e-25	5.26442	5.63514
Exportin-5	XPO5	2	3.2026e-06	2.63115	2.81619
A-kinase anchor protein 8-like	AKAP8L	3	1.955e-20	2.82834	3.02715
40S ribosomal protein S12	RPS12	1	7.1654e-07	4.8411	5.18121
Heterogeneous nuclear ribonucleoprotein A1;Heterogeneous nuclear ribonucleoprotein A1-like 2	HNRNPA1;HNRPA1;HNRNPA1L2	18	6.1068e-160	5.9232	6.33872
Protein AF-10	MLLT10;DKFZp779J0967	8	0.00018542	3.14672	3.36658
Splicing factor 3A subunit 1	SF3A1	5	1.3736e-93	4.77452	5.10558
RNA-binding protein PNO1	PNO1	3	0.00087923	3.43351	3.6699
4F2 cell-surface antigen heavy chain	SLC3A2	5	1.3429e-08	2.58406	2.75965
Sec1 family domain-containing protein 1	SCFD1	6	7.0014e-05	2.81658	3.00724
Nuclear pore membrane glycoprotein 210	NUP210	1	1.5726e-57	3.6884	3.93771
Ras-related protein Rab-1A	RAB1A	19	3.7959e-29	5.09778	5.43813
Splicing factor U2AF 65 kDa subunit	U2AF2	2	1.9542e-29	5.15339	5.49679
Splicing factor 3B subunit 2	SF3B2;DKFZp781L0540	9	1.2732e-108	5.01887	5.35288
MOB kinase activator 2	MOB2	4	1.8276e-14	4.61076	4.91689
Protein sel-1 homolog 1	SEL1L	2	2.1487e-05	5.51299	5.87834
Heterogeneous nuclear ribonucleoprotein K	HNRPK;HNRNPK	9	1.1282e-294	6.44044	6.86452
Rho-associated protein kinase 1	ROCK1	2	0.0011257	3.09229	3.29495
Protein FAM101B	FAM101B	2	0.00052157	2.64492	2.81685
28S ribosomal protein S6, mitochondrial	MRPS6	1	0.00057645	3.01011	3.20528
DBIRD complex subunit ZNF326	ZNF326	2	4.2631e-104	4.82927	5.14167
Cyclin-dependent kinase 1	DKFZp686L20222;CDK1	54	1.3226e-14	4.18284	4.45192
Zinc finger CCCH domain-containing protein 11A	ZC3H11A	6	0.001256	3.06057	3.25689
Microsomal glutathione S-transferase 3	MGST3	3	1.1162e-11	3.83398	4.07795
Tumor suppressor p53-binding protein 1	TP53BP1	8	2.7793e-14	4.26349	4.53447
Protein disulfide-isomerase	P4HB	16	4.3316e-06	3.4321	3.64855
NADH dehydrogenase [ubiquinone] 1 alpha subcomplex subunit 13	NDUFA13	5	2.5881e-32	4.38925	4.66568
Uncharacterized protein C11orf84	C11orf84	3	8.165e-68	4.97304	5.28592
ADP-ribosylation factor 4	ARF4	3	4.137e-09	3.4071	3.61944
Up-regulated during skeletal muscle growth protein 5	USMG5	1	4.0836e-18	4.38507	4.65614
Zinc finger protein 592	ZNF592	2	7.7942e-05	3.14649	3.3408
DNA-directed RNA polymerase II subunit RPB9	POLR2I	1	0.00051576	2.84375	3.01836
Clathrin light chain A	CLTA	2	0.0040752	3.14195	3.33336
Prohibitin-2	PHB2	10	1.6732e-65	5.16536	5.47995
Splicing factor 3B subunit 3	SF3B3	6	4.7126e-193	5.23555	5.55311
Serine/threonine-protein kinase N1	PKN1	2	0.0042201	2.51801	2.67057
Electron transfer flavoprotein subunit alpha, mitochondrial	ETFA	6	2.5335e-78	4.34479	4.60783
Catenin beta-1	CTNNB1	5	4.7482e-20	2.71103	2.8748
Far upstream element-binding protein 3	FUBP3	3	2.3521e-39	4.43535	4.703
Isocitrate dehydrogenase [NAD] subunit alpha, mitochondrial	IDH3A	10	6.0794e-30	4.86992	5.16379
Interleukin enhancer-binding factor 2	ILF2	5	3.2433e-93	5.39575	5.7213
Pre-mRNA-processing factor 19	PRPF19	5	1.7275e-43	5.44415	5.77217
Exocyst complex component 2	EXOC2	5	2.1474e-11	2.9741	3.15281
Serine hydroxymethyltransferase, mitochondrial;Serine hydroxymethyltransferase	SHMT2;DKFZp686P09201	29	1.2338e-174	5.28901	5.60667
Prohibitin	PHB	12	1.1723e-68	5.16256	5.47154
Calnexin	CANX	17	3.0464e-56	4.56346	4.83584
60 kDa heat shock protein, mitochondrial	HSPD1	18	7.1337e-222	6.25385	6.62343
NADH dehydrogenase [ubiquinone] 1 alpha subcomplex assembly factor 3	NDUFAF3;C3orf60;DKFZp564J0123	3	1.7611e-05	4.15725	4.40212
NADH dehydrogenase [ubiquinone] 1 beta subcomplex subunit 4	NDUFB4	1	0.0040718	2.85263	3.01964
Putative pre-mRNA-splicing factor ATP-dependent RNA helicase DHX15	DHX15	10	9.5558e-155	5.40023	5.71624
Heterogeneous nuclear ribonucleoprotein A3	HNRNPA3;HNRPA3;D10S102	10	2.4561e-159	5.81239	6.15131
28S ribosomal protein S26, mitochondrial	MRPS26	1	2.4133e-38	4.87653	5.15324
39S ribosomal protein L12, mitochondrial	SLC25A10;MRPL12;MRPL7/L12	6	1.6398e-29	4.43962	4.69138
Adenylate kinase isoenzyme 4, mitochondrial	AK4	2	4.7002e-07	3.52019	3.71817
RE1-silencing transcription factor	REST	3	2.3212e-23	4.04964	4.27623
Histone deacetylase;Histone deacetylase 1	HDAC1	10	4.4781e-21	4.51116	4.76023
Transcriptional repressor p66-alpha	GATAD2A	6	7.4892e-16	4.21508	4.44637
Cytochrome c oxidase assembly protein COX15 homolog	COX15	2	0.00067739	3.60297	3.79982
Galectin-3-binding protein	LGALS3BP	6	1.3078e-133	5.0881	5.36541
Serine/arginine-rich splicing factor 6;Serine/arginine-rich splicing factor 4;Serine/arginine-rich splicing factor 5	SRSF6;SFRS4;SRSF4;SRSF5	14	1.3602e-05	3.93907	4.14817
Histone deacetylase 2;Histone deacetylase	HDAC2	13	7.8067e-40	5.0561	5.32393
Glutathione S-transferase omega-1	GSTO1	6	8.2735e-29	5.14339	5.41541
Katanin p60 ATPase-containing subunit A-like 2	KATNAL2	2	2.9543e-05	4.33618	4.56512
U4/U6 small nuclear ribonucleoprotein Prp31	PRPF31	9	9.0821e-68	5.59597	5.89011
Transitional endoplasmic reticulum ATPase	VCP;DKFZp434K0126	8	5.9401e-250	5.14999	5.41992
LETM1 and EF-hand domain-containing protein 1, mitochondrial	LETM1	2	1.3043e-21	3.22627	3.39435
Mitochondrial inner membrane protein	IMMT	16	4.3431e-80	4.53929	4.77297
Eukaryotic translation initiation factor 4B	EIF4B	19	5.6509e-173	5.9974	6.29916
Cullin-1	CUL1	5	0.0019483	2.85613	2.99912
Calumenin	CALU	10	5.1867e-06	2.89525	3.03328
Protein kinase C delta type	PRKCD	2	1.1936e-11	2.75147	2.88254
Rap guanine nucleotide exchange factor-like 1	RAPGEFL1	5	0.0028793	2.89482	3.03162
Sarcolemmal membrane-associated protein	SLMAP	10	0.0021635	3.09877	3.24433
Interleukin enhancer-binding factor 3	ILF3	10	1.8681e-181	5.71764	5.98611
DNA topoisomerase 2;DNA topoisomerase 2-alpha	TOP2A	4	1.1959e-158	4.68426	4.9023
Myosin-9	MYH9	30	0	4.85848	5.08228
Bcl-2-associated transcription factor 1	BCLAF1	8	8.6865e-36	4.646	4.85982
ATP synthase subunit beta, mitochondrial;ATP synthase subunit beta	ATP5B	8	4.7967e-160	5.36071	5.6068
Nucleosome-remodeling factor subunit BPTF	BPTF	1	2.2217e-16	2.82648	2.95539
Aspartyl/asparaginyl beta-hydroxylase	ASPH	3	0.00028219	3.1135	3.25446
Supervillin	SVIL	8	1.6422e-06	3.00604	3.14181
Mitochondrial import inner membrane translocase subunit Tim21	C18orf55;TIMM21	2	4.486e-06	3.8236	3.99613
Probable ATP-dependent RNA helicase DDX56	DDX56	5	3.062e-05	2.9662	3.09344
Heterogeneous nuclear ribonucleoproteins C1/C2;Heterogeneous nuclear ribonucleoprotein C-like 1	HNRNPC;hCG_1641229;HNRNPCL1	35	1.3357e-293	6.33959	6.60967
Histone-lysine N-methyltransferase EHMT1	EHMT1	4	6.5603e-10	2.63391	2.74482
Exosome complex component RRP43	EXOSC8;DKFZp564C0482	3	1.2754e-22	4.90419	5.11056
	KRT1	1	0	7.36401	7.67013
Nipped-B-like protein	NIPBL	2	2.3785e-10	2.7754	2.88807
Succinate-semialdehyde dehydrogenase, mitochondrial	ALDH5A1	9	3.4153e-48	5.21352	5.42338
Syntaxin-10	STX10	2	4.5548e-32	3.06876	3.19137
Cell division cycle 5-like protein	CDC5L	3	1.6124e-50	4.5061	4.68552
Kinesin-like protein KIF20A	KIF20A	4	2.2121e-06	3.24646	3.37568
HLA class I histocompatibility antigen, A-68 alpha chain;HLA class I histocompatibility antigen, A-2 alpha chain;HLA class I histocompatibility antigen, A-3 alpha chain;HLA class I histocompatibility antigen, A-24 alpha chain;HLA class I histocompatibility antigen, A-32 alpha chain;HLA class I histocompatibility antigen, A-69 alpha chain;HLA class I histocompatibility antigen, A-11 alpha chain;HL…	HLA-A;HLA-A*02;HLA-A24AK;HLA-A*33;HLA-A*0226;MHC class I HLA-A;HLA-B;HLA;HLA-A26;HLA-A*2410;HLA-A2;HLA-DRB1;HLA-All;HLA-A*0225;HLA-A*24;HLA-A*03	3523	0.0056466	2.98567	3.10441
Serine/threonine-protein phosphatase PGAM5, mitochondrial	PGAM5-L;PGAM5	3	8.4132e-94	5.20943	5.4136
Inhibitor of growth protein 4	ING4	2	0.0029332	2.7978	2.90658
Serine/arginine-rich splicing factor 7	SRSF7	6	1.1175e-19	4.67487	4.8547
Coiled-coil domain-containing protein 56	CCDC56	1	0.00031717	3.03737	3.15387
Splicing factor 3B subunit 4	SF3B4	3	3.0659e-60	4.66115	4.83912
Unconventional myosin-Va	MYO5A	7	5.1843e-56	2.82342	2.92647
Rho-related GTP-binding protein RhoQ;Cell division control protein 42 homolog;Rho-related GTP-binding protein RhoJ;Ras-related C3 botulinum toxin substrate 2;Ras-related C3 botulinum toxin substrate 3;Ras-related C3 botulinum toxin substrate 1	RHOQ;CDC42;RHOJ;RAC1;RAC2;RAC3	23	2.1142e-05	4.07177	4.21998
Succinate dehydrogenase [ubiquinone] flavoprotein subunit, mitochondrial	SDHA	13	5.7786e-124	5.36002	5.55463
RNA-binding protein 10	DKFZp686E2459;RBM10	3	0	7.02971	7.28083
Proteasome subunit alpha type-4;Proteasome subunit alpha type;Proteasome subunit beta type	PSMA4	13	5.3239e-79	5.85014	6.05846
Cation-independent mannose-6-phosphate receptor	IGF2R	2	1.1747e-05	3.25323	3.36854
Basigin	BSG;hEMMPRIN	10	3.223e-08	4.38258	4.53733
Spectrin beta chain, brain 2	SPTBN2	1	1.68e-70	2.90813	3.01012
MMS19 nucleotide excision repair protein homolog	MMS19	5	0.0054131	2.87437	2.97503
Kinesin-like protein KIF11	KIF11	3	0	6.60533	6.82901
Extended synaptotagmin-2	ESYT2	3	8.8412e-06	3.19149	3.29935
Voltage-dependent anion-selective channel protein 1	VDAC1	4	1.2736e-61	4.93283	5.09954
THO complex subunit 6 homolog	THOC6	1	5.1791e-06	2.8775	2.97254
Mannose-P-dolichol utilization defect 1 protein	HBEBP2BPA;MPDU1	12	0.00077109	3.96361	4.09132
DnaJ homolog subfamily C member 10	DNAJC10	10	9.1576e-32	2.99357	3.08571
Trans-2,3-enoyl-CoA reductase	TECR	4	3.0574e-20	4.34926	4.48204
40S ribosomal protein S27	RPS27	4	2.5346e-20	5.5323	5.70058
Nesprin-2	SYNE2;TROPH	4	2.5142e-05	3.04634	3.13755
Dynactin subunit 2	DCTN2	10	6.4873e-09	2.95693	3.04473
Serine/arginine-rich splicing factor 1	SRSF1	4	1.3452e-26	5.3543	5.5097
SCY1-like protein 2	SCYL2	7	0	6.69548	6.88766
Heterogeneous nuclear ribonucleoprotein R	HNRNPR;HNRPR;DKFZp686A13234	10	4.9808e-136	5.1437	5.29106
Low-density lipoprotein receptor-related protein 2	LRP2	4	0.00020413	2.92275	3.00509
Transmembrane protein 33	SHINC3;TMEM33	5	3.8578e-27	4.75338	4.8851
Polypyrimidine tract-binding protein 1	PTBP1	6	2.4128e-26	4.76564	4.89698
Tuftelin-interacting protein 11	TFIP11	4	0.00077194	2.87828	2.95675
40S ribosomal protein S2	RPS2;rps2	17	6.4033e-86	5.35417	5.49943
Nucleoprotein TPR	TPR;tpr	6	1.1834e-26	3.26673	3.35477
3-hydroxyacyl-CoA dehydrogenase type-2	HADH2;HSD17B10	3	0.0065417	3.09247	3.17535
CREB-binding protein;Histone acetyltransferase p300	CREBBP variant protein;CREBBP;EP300;CBP	11	0.00017437	2.93172	3.01019
40S ribosomal protein S4, X isoform;40S ribosomal protein S4, Y isoform 2	RPS4X;RPS4Y2	13	2.497e-150	5.80536	5.96011
SNW domain-containing protein 1	SNW1	10	1.4596e-20	3.25001	3.33651
Cytosolic purine 5-nucleotidase	NT5C2	5	0.00060985	4.08611	4.19271
Polyubiquitin-C;Ubiquitin;Polyubiquitin-B;Ubiquitin;Ubiquitin-40S ribosomal protein S27a;Ubiquitin;40S ribosomal protein S27a;Ubiquitin-60S ribosomal protein L40;Ubiquitin;60S ribosomal protein L40	UBC;DKFZp434K0435;UBB;RPS27A;UBA52	32	2.9701e-66	5.65555	5.80059
2-oxoglutarate dehydrogenase, mitochondrial;2-oxoglutarate dehydrogenase-like, mitochondrial	OGDH;OGDHL	13	0.00027201	2.9713	3.04749
Syntabulin	SYBU	3	1.7937e-13	2.8581	2.93077
CAAX prenyl protease 1 homolog	ZMPSTE24	2	0.00063234	3.15909	3.23925
ATP synthase subunit O, mitochondrial	ATP5O	5	3.7244e-23	4.88813	5.00552
28S ribosomal protein S17, mitochondrial	MRPS17	6	2.0879e-05	4.30544	4.40727
Tyrosine-protein kinase Yes;Tyrosine-protein kinase Fyn;Proto-oncogene tyrosine-protein kinase Src;Tyrosine-protein kinase HCK;Tyrosine-protein kinase Lyn;Tyrosine-protein kinase Lck	YES1;FYN;SRC;LYN;LCK;HCK	21	2.1558e-05	3.40834	3.48803
Renin receptor	ATP6AP2	7	0.00080017	3.26047	3.33499
Enolase 1	ENO1	6	1.3643e-81	6.19758	6.333
Dermcidin;Survival-promoting peptide;DCD-1	DCD	1	2.2584e-09	5.20052	5.31258
Protein phosphatase 1B	PPM1B	7	0	6.89796	7.03044
Nucleolar RNA helicase 2	DDX21	3	1.725e-252	5.36114	5.45909
Pre-mRNA-splicing factor SYF1	XAB2;DKFZp762C1015	4	2.4659e-10	3.01612	3.07112
Acylpyruvase FAHD1, mitochondrial	FAHD1	2	0.0030963	2.89832	2.95073
Importin subunit alpha;Importin subunit alpha-2	KPNA2	4	0.00015219	3.55459	3.61405
NADH-ubiquinone oxidoreductase 75 kDa subunit, mitochondrial	NDUFS1	6	2.8863e-05	3.09217	3.14248
Periodic tryptophan protein 1 homolog	PWP1	12	0.0023516	3.36441	3.41801
Actin, alpha cardiac muscle 1;Actin, alpha skeletal muscle;Actin, aortic smooth muscle;Actin, gamma-enteric smooth muscle	ACTC1;ACTA1;ACTA2;ACTG2;ACTB	62	1.218e-91	5.70598	5.79428
Small nuclear ribonucleoprotein E	SNRPE	1	0.0001285	4.54599	4.61531
Splicing factor 3B subunit 5	SF3B5	1	0.0019899	2.67014	2.70984
Ras-related protein Rab-7a	RAB7A	8	4.8382e-81	4.70662	4.77525
40S ribosomal protein S16	RPS16	2	3.7845e-20	5.47347	5.55295
Methylosome protein 50	WDR77	5	1.4838e-95	5.50259	5.5789
Mitochondrial thiamine pyrophosphate carrier	DKFZp667O1614;SLC25A19	5	0.0023905	3.17627	3.22006
Sideroflexin-1	SFXN1	4	2.1985e-74	4.85949	4.9166
Ras-related protein Rab-18	RAB18	10	6.3539e-20	4.6023	4.65479
Transformer-2 protein homolog alpha	TRA2A;HSU53209	4	1.4607e-16	4.81446	4.86919
Exosome complex component MTR3	EXOSC6	1	8.711e-24	4.82822	4.88298
Nucleoside diphosphate kinase;Nucleoside diphosphate kinase B;Nucleoside diphosphate kinase A	NME1-NME2;NME2;NME1	9	7.6621e-08	4.16917	4.21635
Heterogeneous nuclear ribonucleoprotein A0	HNRNPA0	1	1.6801e-72	5.50776	5.5696
Peptidyl-prolyl cis-trans isomerase;Peptidyl-prolyl cis-trans isomerase-like 3	PPIL3	7	0.0033408	2.97213	3.00493
Lamina-associated polypeptide 2, isoforms beta/gamma;Thymopoietin;Thymopentin	TMPO	6	3.9239e-144	4.89269	4.94446
Protein odr-4 homolog	ODR4;C1orf27	3	3.896e-82	5.15764	5.20941
Thioredoxin-dependent peroxide reductase, mitochondrial	PRDX3	4	2.9057e-31	5.0619	5.10998
ADP-ribosylation factor 3;ADP-ribosylation factor 1	ARF3;ARF1	15	3.5682e-62	5.16149	5.20884
Serine/threonine-protein kinase 38	STK38	4	1.0308e-229	6.7122	6.77245
LIM domain only protein 7	LMO7	6	0.0039416	3.06207	3.08863
Chromodomain-helicase-DNA-binding protein 7	CHD7	9	5.4304e-21	3.33609	3.36502
Gem-associated protein 6	GEMIN6	1	0.0065384	3.04556	3.07139
LIM and senescent cell antigen-like-containing domain protein 1	LIMS1	2	4.5199e-05	3.18051	3.20521
Metastasis-associated protein MTA3	MTA3;tmp_locus_6	9	1.6476e-19	3.16598	3.18789
Serine/threonine-protein kinase 38-like	STK38L	11	4.7495e-99	5.71808	5.74723
40S ribosomal protein S11	RPS11	1	5.9878e-37	5.92282	5.95031
RNA-binding motif protein, X chromosome;RNA-binding motif protein, X chromosome, N-terminally processed;RNA binding motif protein, X-linked-like-1;RNA binding motif protein, X-linked-like-1, N-terminally processed	RBMX;RBMXL1	16	1.2713e-71	5.39489	5.41933
Transmembrane emp24 domain-containing protein 10	TMED10	5	0.00024279	4.21788	4.23119
tRNA-splicing ligase RtcB homolog	C22orf28	6	3.482e-31	4.5912	4.60499
39S ribosomal protein L4, mitochondrial	MRPL4	1	2.0144e-28	2.99053	2.99898
60S ribosomal protein L22	RPL22	2	1.2901e-50	6.07089	6.0864
Symplekin	SYMPK;SYMPK variant protein	5	0.00025203	3.36956	3.37691
U3 small nucleolar ribonucleoprotein protein IMP3	IMP3	1	2.3225e-05	3.75357	3.76146
Eukaryotic translation initiation factor 4 gamma 2	EIF4G2;AAG1;Nbla00315	10	0.0001427	3.3713	3.37681
40S ribosomal protein S27;40S ribosomal protein S27-like	RPS27L	3	1.7539e-16	4.84787	4.85207
Programmed cell death protein 6	PDCD6	4	1.8536e-09	3.77	3.77051
40S ribosomal protein S18	RPS18	2	5.2682e-77	6.17603	6.17391
39S ribosomal protein L27, mitochondrial	MRPL27	3	0.00045863	2.73674	2.73397
Protein S100-A8	S100A8	1	0.0065436	2.99232	2.98847
PIH1 domain-containing protein 1	PIH1D1	2	5.2426e-06	3.54522	3.53297
Ras-related protein Rab-39A;Ras-related protein Rab-6A;Ras-related protein Rab-6B	RAB39A;RAB6A;RAB6B	16	1.2351e-11	4.88136	4.86144
60S ribosomal protein L9	RPL9	6	1.2044e-06	4.96144	4.93999
Centromere protein V	CENPV	1	2.4685e-64	3.90231	3.88375
Eukaryotic translation initiation factor 3 subunit C	EIF3CL;EIF3C	15	1.0834e-51	4.41809	4.39501
Nucleolar protein 14	NOP14	5	1.1335e-223	4.99339	4.96711
Aconitate hydratase, mitochondrial	ACO2	10	0.0020559	2.99895	2.98162
Probable ATP-dependent RNA helicase DHX40	DHX40	2	0.00017769	2.9045	2.88715
Exportin-T	XPOT	3	0.00092215	3.07407	3.05469
ATP synthase subunit f, mitochondrial	PTCD1;ATP5J2	9	3.9997e-05	3.07266	3.04875
C-Myc-binding protein	MYCBP	2	1.6823e-08	4.63584	4.59801
	MEIS2	3	0.0054113	2.8507	2.82578
NADH dehydrogenase [ubiquinone] 1 alpha subcomplex subunit 9, mitochondrial	NDUFA9	2	0.00068348	2.90966	2.88369
NADH-cytochrome b5 reductase 3;NADH-cytochrome b5 reductase 3 membrane-bound form;NADH-cytochrome b5 reductase 3 soluble form	CYB5R3	4	6.7125e-08	4.35046	4.30905
Cleavage and polyadenylation specificity factor subunit 6	CPSF6	2	0.0032335	3.22883	3.19705
Neurabin-2	PPP1R9B	4	2.5616e-08	2.98421	2.95365
Chromobox protein homolog 3	CBX3	4	3.2925e-44	4.76419	4.71415
Enolase 2	ENO2	1	1.882e-70	5.48508	5.4264
Dynactin subunit 1	DCTN1;DKFZp686I0746;DKFZp686E0752;DKFZp686E191	15	2.3744e-10	3.01649	2.98283
Guanine nucleotide-binding protein subunit beta-2-like 1	GNB2L1	24	1.3129e-31	4.26319	4.21529
Ornithine aminotransferase, mitochondrial;Ornithine aminotransferase, hepatic form;Ornithine aminotransferase, renal form	OAT	2	7.3867e-105	5.77222	5.70556
Homer protein homolog 1	HOMER1	9	0	6.08565	6.01292
Enhancer of rudimentary homolog	ERH	2	2.0158e-24	6.1503	6.07598
28S ribosomal protein S23, mitochondrial	MRPS23	1	1.0751e-16	4.65221	4.59399
Histone H1.2;Histone H1.3	HIST1H1C;HIST1H1D	7	6.7825e-29	6.65069	6.55925
Ras-related protein Rab-9A	RAB9A	2	3.5374e-26	4.68439	4.61261
	SEC61A1	2	0.00018336	3.08349	3.03502
Homer protein homolog 2	HOMER2	10	7.7507e-206	5.7163	5.62347
Dolichyl-diphosphooligosaccharide--protein glycosyltransferase subunit 1	RPN1	9	7.0959e-34	4.40751	4.3354
Cell growth-regulating nucleolar protein	LYAR	2	0.003834	3.38176	3.32295
Protein arginine N-methyltransferase 5;Protein arginine N-methyltransferase 5, N-terminally processed	PRMT5	19	1.0458e-56	5.68229	5.58278
PC4 and SFRS1-interacting protein	PSIP1	2	0.0015911	3.11787	3.06149
Small nuclear ribonucleoprotein Sm D3	SNRPD3	3	5.3018e-41	5.54326	5.44242
Triosephosphate isomerase	TPI1	5	0.0039805	3.03789	2.98262
Voltage-dependent anion-selective channel protein 3	VDAC3	6	9.1176e-10	4.28335	4.2036
60S ribosomal protein L23	RPL23	5	3.7202e-21	5.82959	5.72097
Coiled-coil domain-containing protein 137	CCDC137	3	0.0019828	3.6928	3.61888
28S ribosomal protein S12, mitochondrial	MRPS12	1	0.00089013	3.0383	2.97725
Serine/arginine-rich splicing factor 9	SRSF9	4	1.3479e-26	5.12018	5.01703
Chromatin target of PRMT1 protein	CHTOP	1	4.5031e-20	3.93386	3.8527
Guanine nucleotide-binding protein-like 3	GNL3	1	1.3711e-05	4.11568	4.02914
E3 ubiquitin-protein ligase CHIP	STUB1	4	2.186e-105	5.34867	5.23588
Glutamate dehydrogenase 1, mitochondrial;Glutamate dehydrogenase 2, mitochondrial;Glutamate dehydrogenase	GLUD1;GLUD2	16	5.8814e-33	4.59134	4.49067
F-box/LRR-repeat protein 20	FBXL20	3	1.1719e-05	2.97123	2.90598
mRNA turnover protein 4 homolog	MRTO4	2	5.0634e-14	4.44554	4.34594
B-cell receptor-associated protein 31	BCAP31	3	7.6576e-05	3.30146	3.22621
Signal peptidase complex catalytic subunit SEC11A	SEC11A;SPC18;SEC11L1	9	2.1462e-05	4.3072	4.20731
Cullin-associated NEDD8-dissociated protein 2	CAND2	1	1.691e-11	2.93877	2.86619
40S ribosomal protein S5;40S ribosomal protein S5, N-terminally processed	RPS5	2	3.6194e-06	4.90011	4.77452
Malate dehydrogenase, mitochondrial;Malate dehydrogenase	MDH2	8	1.0812e-47	4.81035	4.6814
Protein mago nashi homolog 2;Protein mago nashi homolog	MAGOHB;MAGOH	7	5.7514e-11	5.04669	4.90945
Inosine-5-monophosphate dehydrogenase 2	IMPDH2	5	0.0049524	3.05087	2.96769
Plakophilin-1	PKP1	3	1.8348e-05	3.02835	2.94403
		1	1.5218e-180	4.62492	4.49572
40S ribosomal protein S14	RPS14	4	6.9403e-45	6.36386	6.18273
Thioredoxin domain-containing protein 5	TXNDC5;DKFZp666I134;STRF8	5	0.0054793	3.18684	3.09418
Translocon-associated protein subunit gamma	SSR3	3	8.7428e-08	4.78282	4.63359
DNA polymerase;DNA polymerase alpha catalytic subunit	POLA1	2	3.2519e-32	2.85731	2.76691
Alpha-actinin-4	ACTN4	40	0	5.75205	5.56894
WW domain-binding protein 11	WBP11	4	0.0010128	2.95204	2.8577
Putative helicase MOV-10	MOV10	4	0.0014929	3.14929	3.04693
ER lumen protein retaining receptor 1;ER lumen protein retaining receptor 2;ER lumen protein retaining receptor	KDELR1;KDELR2	4	0.00094043	4.08293	3.94956
Splicing factor 45	RBM17	7	2.1539e-28	4.59252	4.44159
Protein max	MAX	11	1.1109e-10	5.29387	5.11909
Peptidyl-prolyl cis-trans isomerase;Peptidyl-prolyl cis-trans isomerase A	PPIA	8	2.3753e-14	4.55055	4.39881
E3 ubiquitin-protein ligase TRIM23	TRIM23	2	0.002461	3.44142	3.32483
Nuclease-sensitive element-binding protein 1	YBX1	7	3.5763e-12	3.8073	3.67625
Kinesin-like protein KIF14	KIF14	1	0.001821	5.59243	5.3985
28S ribosomal protein S24, mitochondrial	MRPS24	1	1.9525e-09	4.44351	4.2891
DNA2-like helicase	DNA2;DNA2L	5	0.00010655	3.08537	2.97657
60S ribosomal protein L11	RPL11	5	8.8615e-53	5.53929	5.34072
Serine/arginine-rich splicing factor 3	SFRS3;SRSF3	3	6.5035e-28	4.90045	4.7245
Spindlin-1	SPIN1	1	9.4896e-83	5.75693	5.54982
Proteasome subunit alpha type-7;Proteasome subunit alpha type;Proteasome subunit alpha type-7-like	PSMA7;PSMA8	8	6.7427e-108	3.04227	2.93178
Serine/threonine-protein kinase PRP4 homolog	PRPF4B	5	0.00025105	3.41785	3.29091
60S ribosomal protein L10;60S ribosomal protein L10-like	RPL10;RPL10L	7	1.4313e-73	5.53674	5.33064
Single-stranded DNA-binding protein, mitochondrial	SSBP1	6	4.8736e-39	5.09198	4.90122
40S ribosomal protein S20	RPS20	4	1.4449e-11	5.59743	5.38677
Ribosome biogenesis protein BMS1 homolog	BMS1	1	1.209e-41	3.60107	3.46312
40S ribosomal protein S15a	hCG_1994130;RPS15A	10	4.7251e-14	5.58538	5.36797
Spindle and kinetochore-associated protein 1	SKA1	1	5.512e-08	3.77158	3.6198
Bifunctional methylenetetrahydrofolate dehydrogenase/cyclohydrolase, mitochondrial;NAD-dependent methylenetetrahydrofolate dehydrogenase;Methenyltetrahydrofolate cyclohydrolase	MTHFD2	6	4.5896e-05	3.1334	3.00666
Spindlin-2B;Spindlin-2A	SPIN2B;SPIN2A	4	2.6754e-84	5.58006	5.35434
Splicing factor 3A subunit 3	SF3A3	7	3.2072e-19	4.44945	4.26855
Protein cornichon homolog 4	CNIH4	3	0.00079511	2.91227	2.79192
Translocon-associated protein subunit delta	SSR4	3	5.2782e-31	5.13322	4.91515
Histone H2A.Z;Histone H2A.V;Histone H2A	H2AFZ;H2AFV	6	7.563e-13	6.11331	5.85208
Cytochrome c1, heme protein, mitochondrial	CYC1	2	0.00064075	3.18189	3.04073
10 kDa heat shock protein, mitochondrial	HSPE1;EPFP1	4	7.0637e-20	2.99801	2.86231
Activator of basal transcription 1	ABT1	1	1.3007e-05	2.95122	2.81655
HIV Tat-specific factor 1	HTATSF1	3	0.00025094	3.37162	3.20991
Ig kappa chain V-II region RPMI 6410;Ig kappa chain V-II region GM607;Ig kappa chain V-II region Cum;Ig kappa chain V-II region TEW	IGKV A18;VKA17	12	2.9799e-55	5.4502	5.18469
Histone H3;Histone H3.1;Histone H3.3;Histone H3.1t;Histone H3.2;Histone H3.3C	H3F3B;HIST1H3A;H3F3A;HIST3H3;HIST2H3A;H3F3C	11	6.1311e-09	7.81998	7.42359
6-pyruvoyl tetrahydrobiopterin synthase	PTS	4	2.0781e-14	4.58728	4.35178
14-3-3 protein epsilon	YWHAE;YWHAE/FAM22A fusion;YWHAE/FAM22B fusion	19	1.9527e-59	5.29469	5.02173
Histone H4	HIST1H4L;HIST1H4A;HIST1H4H	4	1.071e-88	7.82628	7.4179
Microtubule-actin cross-linking factor 1, isoforms 1/2/3/5	MACF1	9	1.2362e-11	2.7631	2.6187
60S ribosomal protein L13	RPL13	8	1.2353e-27	5.43562	5.15063
Small nuclear ribonucleoprotein Sm D1	SNRPD1	2	3.9951e-26	5.39484	5.10667
Histone-lysine N-methyltransferase, H3 lysine-79 specific	DOT1L	2	1.3433e-09	3.15937	2.99014
RRP15-like protein	RRP15	2	1.4618e-07	3.56318	3.37223
Anaphase-promoting complex subunit 7	ANAPC7	10	0.0011275	3.26844	3.0908
Eukaryotic translation initiation factor 3 subunit K	EIF3K	3	1.0974e-10	4.20801	3.9791
NADH dehydrogenase [ubiquinone] 1 alpha subcomplex subunit 5	NDUFA5;DKFZp781K1356	5	0.0011718	3.35325	3.17014
Armadillo repeat-containing protein 6	ARMC6;DKFZp762A1314	9	0.0011888	3.19688	3.01989
U5 small nuclear ribonucleoprotein 40 kDa protein	SNRNP40;WDR57;DKFZp434D199	5	6.5448e-14	4.66948	4.41003
Fanconi anemia group B protein	FANCB	2	0.00092	3.52985	3.33334
RNA-binding protein 8A	RBM8A	1	9.1847e-12	4.904	4.62829
	TPM3;DKFZp686J1372	8	0.00016982	3.02066	2.85062
39S ribosomal protein L39, mitochondrial	MRPL39	2	0.00013797	3.93294	3.71151
ATP-dependent RNA helicase DDX42	DDX42	5	1.4045e-05	3.12922	2.95235
Pre-mRNA branch site protein p14	P14;SF3B14	2	1.5686e-25	5.02543	4.7387
28S ribosomal protein S7, mitochondrial	MRPS7	1	1.3066e-23	4.85698	4.57804
Malectin	MLEC	4	1.0733e-07	3.20473	3.01876
5-nucleotidase domain-containing protein 2	NT5DC2	4	0.00060068	3.25251	3.06331
Core histone macro-H2A.1;Histone H2A	H2AFY	5	1.0197e-29	5.33389	5.02156
Zinc finger protein 281	ZNF281	7	1.8906e-12	3.2723	3.08058
Zinc finger CCCH domain-containing protein 8	ZC3H8;LOC84524	2	4.9194e-07	3.30013	3.10418
Protein S100-A7	S100A7	1	0.00070435	3.36311	3.16017
Lamin-B1	LMNB1	4	7.4088e-72	5.08005	4.77126
Histone H2B;Histone H2B type 1-K;Histone H2B type 1-D;Histone H2B type 1-C/E/F/G/I;Histone H2B type 2-F;Histone H2B type 1-H;Histone H2B type 1-N;Histone H2B type 1-M;Histone H2B type 1-L;Histone H2B type F-S	HIST2H2BF;HIST1H2BF;HIST1H2BK;HIST1H2BD;HIST1H2BC;HIST1H2BH;HIST1H2BN;HIST1H2BM;HIST1H2BL;H2BFS	13	2.75e-143	7.55601	7.09153
39S ribosomal protein L47, mitochondrial	MRPL47	1	1.3143e-10	4.19371	3.93512
Small nuclear ribonucleoprotein F	SNRPF	1	3.3634e-10	3.02951	2.83775
Transportin-1	TNPO1;TNPO2 variant protein	9	1.5635e-09	2.88155	2.69888
Eukaryotic translation initiation factor 3 subunit F	EIF3F	6	1.7377e-47	3.47088	3.24508
Dihydrolipoyllysine-residue acetyltransferase component of pyruvate dehydrogenase complex, mitochondrial	DLAT	12	4.1391e-14	4.41071	4.12231
60S ribosomal protein L24	RPL24	3	3.8983e-28	5.6729	5.28798
Thyroid hormone receptor-associated protein 3	THRAP3	5	7.9954e-111	5.16794	4.81209
N-acetyltransferase 10	NAT10	7	2.8904e-18	3.7268	3.46996
Trypsin-3	PRSS3;PRSS1	9	7.2497e-27	5.05572	4.7065
Neurofibromin;Neurofibromin truncated	NF1	6	2.6779e-06	3.05174	2.84046
Small nuclear ribonucleoprotein Sm D2	SNRPD2	1	9.7534e-33	5.73498	5.33325
Protein NipSnap homolog 1	NIPSNAP1	9	1.4118e-07	3.43486	3.19295
Ribosome-releasing factor 2, mitochondrial	GFM2	2	2.8878e-09	3.23128	3.00269
	SPAG10	1	2.1146e-17	4.10315	3.81267
60S ribosomal protein L3	RPL3;rpl3	13	3.2228e-18	5.31909	4.92977
60S ribosomal protein L28	RPL28	8	3.1947e-19	5.60286	5.18495
E3 ubiquitin-protein ligase HERC2;Putative HERC2-like protein 3	HERC2;HERC2P3;DKFZp781N1423	6	0.0026441	2.89995	2.67925
Calcium/calmodulin-dependent protein kinase type II subunit beta	CAMK2B;CAMK2G	9	2.8265e-16	2.92864	2.70527
Endoplasmin	HSP90B1;TRA1	12	1.4101e-47	4.06363	3.74846
AP-2 complex subunit alpha-2	AP2A2	9	6.3181e-21	3.35466	3.0943
U1 small nuclear ribonucleoprotein C	SNRPC	3	7.817e-05	3.804	3.50207
Zinc finger protein Rlf	RLF	3	0.00025081	3.00936	2.77009
Prelamin-A/C;Lamin-A/C	LMNA	15	1.6925e-68	5.20753	4.79187
Anaphase-promoting complex subunit 1	ANAPC1	2	2.4062e-05	3.03519	2.79211
60S ribosomal protein L17	RPL17	2	3.8356e-10	5.43905	5.00247
Nucleophosmin	NPM1	7	3.3617e-98	6.3883	5.8753
Latent-transforming growth factor beta-binding protein 1	LTBP1	21	2.6928e-32	3.69086	3.39287
39S ribosomal protein L45, mitochondrial	MRPL45	2	3.7282e-08	3.29557	3.02827
Transformer-2 protein homolog beta	TRA2B;DKFZp686F18120	7	8.2274e-20	4.43345	4.07247
Coiled-coil domain-containing protein 47	CCDC47	1	1.266e-08	3.27219	3.00341
40S ribosomal protein S8	RPS8	4	2.8428e-86	5.97135	5.4765
E3 ubiquitin-protein ligase RING1	RING1	3	9.9129e-08	3.32392	3.04582
Ubiquitin carboxyl-terminal hydrolase 15;Ubiquitin carboxyl-terminal hydrolase	USP15	9	4.975e-08	3.37098	3.08863
Protein BUD31 homolog	BUD31	4	3.0389e-12	4.09799	3.75155
Protein virilizer homolog	KIAA1429	2	8.7485e-06	2.90072	2.65507
40S ribosomal protein S6	RPS6	6	5.3163e-44	5.83065	5.33343
Small nuclear ribonucleoprotein-associated protein;Small nuclear ribonucleoprotein-associated proteins B and B;Small nuclear ribonucleoprotein-associated protein N	SNRPB;SNRPN	11	1.0624e-13	4.51248	4.12665
Vimentin	VIM	41	4.4693e-217	6.53196	5.96817
Nucleolin	NCL	11	2.351e-189	6.5785	6.00514
40S ribosomal protein S17;40S ribosomal protein S17-like	RPS17;RPS17L	7	3.1381e-13	5.54841	5.06363
28S ribosomal protein S33, mitochondrial	MRPS33	5	1.8666e-05	4.67891	4.26328
Myosin regulatory light chain 12B;Myosin regulatory light chain 12A;Myosin regulatory light polypeptide 9	MYL12B;MYL12A;MRLC3;MYL9	8	5.8271e-78	5.99909	5.45909
Ras-related protein Rab-1B;Putative Ras-related protein Rab-1C	RAB1B;RAB1C	4	7.0671e-23	3.70329	3.36969
Girdin	CCDC88A;KIAA1212	7	3.0408e-06	3.21	2.91812
COUP transcription factor 2;COUP transcription factor 1	NR2F2;NR2F1	8	1.191e-05	4.09857	3.71896
	CPEB 4 variant	1	0.0051611	3.39837	3.08235
Actin-related protein 2/3 complex subunit 4	ARPC4-TTLL3;ARPC4	7	9.1348e-06	3.47379	3.14802
Keratin, type I cytoskeletal 18	KRT18	4	2.3853e-47	5.00587	4.5357
28S ribosomal protein S28, mitochondrial	MRPS28	8	0.00011326	4.37051	3.95663
RNA methyltransferase-like protein 1	RNMTL1	2	0.0025449	3.5598	3.21995
Nucleolar complex protein 3 homolog	NOC3L	5	5.6068e-15	3.36916	3.04714
RNA 3-terminal phosphate cyclase-like protein	RCL1	4	1.31e-07	3.83618	3.46797
39S ribosomal protein L41, mitochondrial	MRPL41	1	1.308e-06	4.66878	4.21958
Glyceraldehyde-3-phosphate dehydrogenase	GAPDH;GAPD	9	3.9464e-10	3.86635	3.49286
Protein FRG1	FRG1	2	0.0064829	3.34053	3.01708
ATP-binding cassette sub-family B member 7, mitochondrial	ABCB7	5	1.2874e-13	3.06701	2.76863
HBS1-like protein	HBS1L	8	1.1977e-26	3.07672	2.77673
Endoribonuclease Dicer	DICER1	1	1.2961e-08	3.40892	3.07467
	JUP	6	2.1552e-162	4.95109	4.46397
Talin-1	TLN1	2	0.00010417	3.52666	3.17268
Probable ATP-dependent RNA helicase DHX36	DHX36	4	6.2791e-10	3.23635	2.90996
Replication protein A 14 kDa subunit	RPA3	3	4.6665e-05	3.03286	2.72555
E3 ubiquitin-protein ligase UBR4	UBR4	1	1.1413e-07	2.84069	2.54933
U4/U6.U5 tri-snRNP-associated protein 2	USP39	7	0.0028608	3.2501	2.91625
40S ribosomal protein S9	RPS9	7	2.1163e-23	6.08664	5.43819
60S ribosomal protein L38	RPL38	1	3.9718e-16	5.49656	4.90866
Ras-related protein Rab-5C	RAB5C	2	9.2789e-26	3.73054	3.31823
Eukaryotic translation initiation factor 3 subunit I	EIF3I	5	7.7613e-50	5.28094	4.68766
Myosin light polypeptide 6	MYL6	16	8.3122e-55	5.21843	4.62604
40S ribosomal protein S10;Putative 40S ribosomal protein S10-like	RPS10;RPS10P5	4	1.1569e-13	4.49896	3.98684
60S ribosomal protein L7-like 1	RPL7L1	5	2.1978e-05	4.00745	3.54668
Endoplasmic reticulum resident protein 44	ERP44	1	0.00027458	2.90621	2.56921
Neuroblast differentiation-associated protein AHNAK	AHNAK	3	0.0026135	2.68176	2.35811
Serine/arginine-rich splicing factor 10;Serine/arginine-rich splicing factor 12	SRSF10;FUSIP1;SRSF12	5	1.33e-22	5.11291	4.49574
ATP synthase subunit d, mitochondrial	ATP5H	3	0.0016433	3.92585	3.45053
28S ribosomal protein S31, mitochondrial	MRPS31	1	7.7587e-26	4.19874	3.68973
60S ribosomal protein L37a	RPL37A	6	7.6856e-08	5.17135	4.5317
Interferon-induced guanylate-binding protein 1	GBP1	5	0.00011891	4.64536	4.06785
E3 ubiquitin-protein ligase RNF213	RNF213	3	4.5911e-26	3.0483	2.66371
Putative ATP-dependent Clp protease proteolytic subunit, mitochondrial	CLPP	1	4.2104e-61	4.73541	4.13526
DDB1- and CUL4-associated factor 7	DCAF7	3	0.005641	3.48309	3.04029
60S ribosomal protein L7a	RPL7A	5	1.6241e-65	5.74538	5.01448
Putative RNA-binding protein Luc7-like 2	LUC7L2	5	8.5085e-21	3.52886	3.07718
60S ribosomal protein L18	RPL18	10	4.9215e-34	5.65591	4.90628
U1 small nuclear ribonucleoprotein A	SNRPA	3	2.1473e-08	5.43712	4.7132
Peptidyl-prolyl cis-trans isomerase B	PPIB	1	2.3374e-08	3.80203	3.29524
28S ribosomal protein S25, mitochondrial	MRPS25	5	3.2165e-26	4.52402	3.91571
Methionine--tRNA ligase, mitochondrial	MARS2	2	4.9213e-05	3.05844	2.64244
Protein FAM98A	FAM98A	4	1.0403e-13	2.9214	2.52336
40S ribosomal protein S25	RPS25	1	1.3923e-10	5.4098	4.66298
60S ribosomal protein L27a	RPL27A;L27a	6	1.3271e-20	5.81269	5.00788
	ZFHX4	3	9.2485e-05	2.97609	2.5639
Aspartate aminotransferase, mitochondrial;Aspartate aminotransferase	GOT2	6	4.8652e-13	3.40995	2.93632
60S ribosomal protein L13a;Putative 60S ribosomal protein L13a-like MGC87657	RPL13A;RP11-365K22.1-001;RPL13a	8	1.599e-13	5.45728	4.69794
Kinectin	KTN1	11	1.9779e-53	3.80477	3.27154
Centrosomal protein of 290 kDa	CEP290	1	0.00048852	3.47946	2.98171
Choline-phosphate cytidylyltransferase B;Choline-phosphate cytidylyltransferase A	PCYT1A;PCYT1B;hCG_2002711	11	0.0014904	3.23406	2.77038
39S ribosomal protein L15, mitochondrial	MRPL15	3	2.7115e-09	3.56404	3.0515
Ras GTPase-activating-like protein IQGAP1	IQGAP1	9	3.0641e-23	3.9895	3.40971
Antigen KI-67	MKI67	4	2.6689e-16	3.05259	2.6072
Tyrosine-protein kinase BAZ1B	BAZ1B	1	1.1418e-08	3.40232	2.90336
Atherin	SAMD1	2	0.0016236	3.36397	2.86904
40S ribosomal protein S23	RPS23	6	1.3206e-11	5.97982	5.09968
Protein arginine N-methyltransferase 1	PRMT1;HRMT1L2	12	0.0018648	3.48269	2.96645
Suppressor of SWI4 1 homolog	PPAN-P2RY11;PPAN	6	0.0049352	3.69805	3.1498
ADP-ribosylation factor-like protein 2	ARL2;hCG_23373	2	0.0033464	3.48383	2.96654
Annexin A2;Annexin;Putative annexin A2-like protein	ANXA2;ANXA2P2	26	1.1686e-39	4.26879	3.62872
Acetolactate synthase-like protein	ILVBL	4	5.8771e-18	3.17878	2.70092
Cyclin-T2	CCNT2	3	0.00050829	3.59001	3.04927
Bleomycin hydrolase	BLMH	3	0.0018617	3.58808	3.04275
Mitochondrial import inner membrane translocase subunit Tim23;Putative mitochondrial import inner membrane translocase subunit Tim23B	TIMM23;TIMM23B	13	1.3787e-28	4.93578	4.1848
28S ribosomal protein S9, mitochondrial	MRPS9	3	8.4764e-29	5.65103	4.79121
Rho-related GTP-binding protein RhoC;Transforming protein RhoA;Rho-related GTP-binding protein RhoB	RHOC;RHOA;RHOB;ARHA	13	2.2675e-68	3.94328	3.34118
Histone H2A;Histone H2A type 1;Histone H2A type 1-D;Histone H2A type 2-A;Histone H2A type 2-C;Histone H2A.J;Histone H2A type 1-H;Histone H2A type 1-J;Histone H2A type 1-A;Histone H2A type 1-B/E;Histone H2A type 3;Histone H2A type 1-C	HIST1H2AK;HIST1H2AG;HIST1H2AD;HIST2H2AA3;HIST2H2AC;H2AFJ;HIST1H2AH;HIST1H2AJ;HIST1H2AA;HIST1H2AB;HIST3H2A;HIST1H2AC	32	2.7431e-101	7.75305	6.55123
60S ribosomal protein L27	RPL27	3	7.5897e-15	6.11624	5.14464
40S ribosomal protein S13	RPS13	2	1.502e-10	5.91633	4.96148
Trinucleotide repeat-containing gene 6B protein	TNRC6B	6	0.0003885	3.31677	2.77923
Cytochrome b-c1 complex subunit Rieske, mitochondrial;Cytochrome b-c1 complex subunit 11;Putative cytochrome b-c1 complex subunit Rieske-like protein 1	UQCRFS1;UQCRFS1P1	2	3.5808e-05	3.49798	2.92525
Peptidyl-prolyl cis-trans isomerase-like 1	PPIL1	1	1.5397e-05	4.10965	3.42477
60S ribosomal protein L35a	RPL35A	4	3.85e-08	5.23439	4.36114
39S ribosomal protein L37, mitochondrial	MRPL37	6	1.832e-08	3.08286	2.56332
60S ribosomal protein L10a;Ribosomal protein	RPL10A	2	2.0391e-27	5.49554	4.564
Heterochromatin protein 1-binding protein 3	HP1BP3	5	4.7695e-19	4.54562	3.77182
S-phase kinase-associated protein 1	SKP1	5	1.2723e-16	3.44907	2.84915
DNA damage-binding protein 1	DDB1	15	3.9302e-17	3.33153	2.74155
Hemoglobin subunit beta;LVV-hemorphin-7	HBB	47	3.8603e-35	5.50344	4.522
Alcohol dehydrogenase 1	ADH1	1	0.00065882	3.54019	2.90513
Leucine-rich repeat-containing protein 59	LRRC59	1	2.2783e-05	4.00165	3.28213
Ras GTPase-activating-like protein IQGAP2	IQGAP2	6	8.6095e-07	3.39231	2.77681
60S ribosomal protein L7	RPL7;WUGSC:H_RG054D04.1	5	8.5425e-35	5.66345	4.62104
LIM domain and actin-binding protein 1	LIMA1	8	9.4101e-52	3.78537	3.08433
Pinin	PNN	4	1.592e-09	3.60362	2.93287
Activated RNA polymerase II transcriptional coactivator p15	SUB1;PC4	4	0.0012264	4.40038	3.57553
MOB kinase activator 1B;MOB kinase activator 1A	MOB1B;MOB1A;MOB4A;MOBKL1A	7	8.7827e-05	4.42951	3.59429
THO complex subunit 4	ALYREF	2	0.0013997	3.93302	3.18144
39S ribosomal protein L13, mitochondrial	MRPL13	4	7.5562e-11	4.21495	3.40584
60S ribosomal protein L34	RPL34	2	8.2746e-12	5.75874	4.65233
ATP-dependent RNA helicase DDX18	DDX18	6	7.5236e-27	5.10206	4.11518
Serine/threonine-protein phosphatase;Serine/threonine-protein phosphatase PP1-alpha catalytic subunit;Serine/threonine-protein phosphatase PP1-gamma catalytic subunit	PPP1CA;PPP1CC	21	5.6062e-20	4.53139	3.65014
Centrosomal protein of 70 kDa	CEP70	6	4.5553e-25	4.09601	3.29041
Histone H1x	H1FX	1	8.5116e-36	5.54487	4.4466
Nucleolar GTP-binding protein 1	GTPBP4	10	1.3547e-09	3.68431	2.95269
60S acidic ribosomal protein P0;60S acidic ribosomal protein P0-like	RPLP0;RPLP0P6	18	2.7887e-29	5.65648	4.53099
60S ribosomal protein L30	RPL30	3	1.7317e-38	5.98967	4.79594
Mannosyl-oligosaccharide glucosidase	MOGS;GCS1	4	0.0055983	3.37956	2.70238
60S ribosomal protein L26;60S ribosomal protein L26-like 1	RPL26;RPL26L1	5	1.3141e-15	6.24027	4.98603
60S ribosomal protein L31	RPL31	8	9.7099e-39	6.52355	5.19615
RNA-binding protein 28	RBM28	7	1.1771e-11	3.80635	3.02167
60S ribosomal protein L36a	RPL36A	7	2.3708e-06	5.2766	4.18777
60S ribosomal protein L23a	RPL23A	5	3.139e-17	6.15842	4.87856
Centrosomal protein of 170 kDa;Cep170-like protein	CEP170;CEP170P1	15	0.00099168	3.63037	2.87576
H/ACA ribonucleoprotein complex subunit 2	NHP2	4	5.0232e-05	4.49369	3.543
39S ribosomal protein L23, mitochondrial	MRPL23	6	8.3215e-11	4.22196	3.32275
40S ribosomal protein S24	RPS24	4	3.4649e-32	5.33349	4.18546
CDGSH iron-sulfur domain-containing protein 1	CISD1	1	7.457e-09	4.20071	3.28542
MKI67 FHA domain-interacting nucleolar phosphoprotein	MKI67IP	4	1.5717e-05	4.00117	3.12895
Histone H2B type 1-J;Histone H2B type 1-O;Histone H2B type 1-B;Histone H2B type 2-E;Histone H2B type 3-B;Histone H2B type 1-A	HIST1H2BJ;HIST1H2BO;HIST1H2BB;HIST2H2BE;HIST3H2BB;HIST1H2BA	8	3.951e-143	6.57687	5.14233
DnaJ homolog subfamily B member 11	DNAJB11	3	6.6903e-09	3.59894	2.8119
60S ribosomal protein L21	RPL21	4	1.6507e-12	5.44744	4.22914
Aflatoxin B1 aldehyde reductase member 2	AKR7A2	4	3.4658e-19	3.85907	2.98358
GTP-binding protein SAR1a	SAR1A;SARA1	8	0.0041497	3.69614	2.8576
39S ribosomal protein L48, mitochondrial	MRPL48	3	4.1069e-18	3.66364	2.81859
Protein phosphatase 1 regulatory subunit 7	PPP1R7	7	0.0067127	4.19981	3.21181
60S ribosomal protein L12	RPL12	3	2.4774e-59	5.70868	4.35023
60S ribosomal protein L18a	RPL18A	8	6.2405e-41	5.88033	4.47865
39S ribosomal protein L21, mitochondrial	MRPL21	5	1.5325e-07	4.06269	3.09158
Poly(A) RNA polymerase, mitochondrial	MTPAP;RP11-305E6.3	2	6.3191e-07	3.8037	2.88957
Drebrin	DBN1	9	8.3259e-12	4.46046	3.38482
Glutaminyl-peptide cyclotransferase	QPCT;tmp_locus_46	3	7.7451e-10	4.10343	3.09072
Glutaminyl-peptide cyclotransferase-like protein	QPCTL	1	1.5689e-07	4.39457	3.30915
Enoyl-CoA hydratase, mitochondrial	ECHS1	1	7.9305e-12	3.85791	2.88258
Lysozyme C	LYZ	1	2.9288e-08	3.75868	2.77754
rRNA/tRNA 2-O-methyltransferase fibrillarin-like protein 1	FBLL1	1	0.0039242	4.20355	3.09973
H/ACA ribonucleoprotein complex subunit 4	DKC1	4	1.5156e-10	4.0443	2.98055
H/ACA ribonucleoprotein complex subunit 1	GAR1	1	0.00322	4.13149	3.04353
Hemoglobin subunit alpha	HBA2;HBA1	12	2.6229e-19	5.57778	4.10175
Nucleolar and coiled-body phosphoprotein 1	NOLC1	3	7.9465e-05	3.92258	2.88289
Vesicle-associated membrane protein 2;Vesicle-associated membrane protein 3;Vesicle-associated membrane protein 1	VAMP2;VAMP3;VAMP1	11	7.8988e-16	4.46165	3.25938
60S ribosomal protein L29	RPL29;RP11-632C17__A.1-001	4	0.00025494	4.989	3.62654
Transcription factor E2F6	E2F6	12	1.1128e-26	4.34329	3.14947
40S ribosomal protein S19	RPS19	3	2.7e-07	4.77308	3.45458
Nucleolar protein 58	NOP58	5	5.4428e-07	4.40579	3.17333
Creatine kinase U-type, mitochondrial	CKMT1A;CKMT1B	11	1.3659e-10	4.14398	2.97005
Eukaryotic translation initiation factor 3 subunit D	EIF3D	10	3.9086e-12	4.23769	3.03489
Eukaryotic translation initiation factor 3 subunit H	EIF3S3;EIF3H	12	2.8752e-06	4.13561	2.94465
Active regulator of SIRT1	RPS19BP1	2	3.8925e-10	4.23109	2.9954
60S ribosomal protein L15;Ribosomal protein L15	RPL15	8	2.5496e-19	6.12051	4.32276
Platelet-derived growth factor subunit A	PDGFA	5	1.5461e-05	4.24655	2.99442
Guanine nucleotide-binding protein G(k) subunit alpha;Guanine nucleotide-binding protein G(s) subunit alpha isoforms XLas;Guanine nucleotide-binding protein G(s) subunit alpha isoforms short;Guanine nucleotide-binding protein G(olf) subunit alpha;Guanine nucleotide-binding protein G(t) subunit alpha-3;Guanine nucleotide-binding protein G(o) subunit alpha;Guanine nucleotide-binding protein G(t) su…	GNAI3;GNAS;GNAL;GNAT3;GNAO1;GNAT2;GNAI1;GNAT1	23	5.2566e-07	3.66616	2.56621
60S ribosomal protein L14	RPL14	6	3.4219e-70	5.4364	3.80532
Alpha-centractin;Beta-centractin	ACTR1A;ACTR1B	8	1.6756e-08	3.94136	2.75507
Protein LLP homolog	LLPH	1	4.3138e-05	4.69352	3.25905
Eukaryotic translation initiation factor 3 subunit L	EIF3EIP;EIF3L	16	1.5366e-63	4.1797	2.89443
Carbonic anhydrase 1	CA1	11	1.2026e-07	4.7942	3.28913
ATP-dependent RNA helicase DDX24	DDX24	13	3.3875e-07	4.07609	2.79299
Nucleolar protein 56	NOP56;NOL5A	8	1.116e-17	4.71864	3.20201
AP-3 complex subunit sigma-1	AP3S1	2	2.8767e-08	3.95323	2.63953
Cytochrome c oxidase subunit 4 isoform 1, mitochondrial	COX4I1	6	3.5122e-09	4.39763	2.93405
Ribosomal L1 domain-containing protein 1	RSL1D1	8	1.5283e-32	4.90658	3.26766
60S ribosomal protein L32	RPL32	3	8.5891e-25	4.66758	3.0995
Insulin-like growth factor-binding protein 3	IGFBP3	17	0.0031281	4.38355	2.90592
60S ribosomal protein L5	RPL5	6	5.5669e-48	5.708	3.77628
39S ribosomal protein L20, mitochondrial	MRPL20	3	1.2726e-06	3.95886	2.61479
Splicing factor 3A subunit 2	SF3A2	2	3.6002e-08	4.8348	3.1868
rRNA 2-O-methyltransferase fibrillarin	FBL	3	3.4052e-06	4.71219	3.07968
Lamin-B2	LMNB2	1	3.101e-08	4.2766	2.75578
40S ribosomal protein S15	RPS15	1	1.3624e-12	4.94749	3.16582
Histone H2A.x	H2AFX	1	1.5205e-10	4.16029	2.65915
Probable rRNA-processing protein EBP2	EBNA1BP2	4	5.826e-10	4.29068	2.73001
Actin, cytoplasmic 2;Actin, cytoplasmic 2, N-terminally processed	ACTG1;ACTB	43	6.9712e-221	4.58911	2.88783
	RPL14	1	9.0884e-62	4.88345	3.07255
60S ribosomal protein L19;Ribosomal protein L19	RPL19	3	2.9217e-12	5.24052	3.28373
Putative ribosomal RNA methyltransferase NOP2	NOP2	5	7.5334e-40	4.57929	2.84428
Nucleolar transcription factor 1	UBTF	7	4.4411e-05	3.97784	2.45816
Nucleolar complex protein 4 homolog	NOC4L	3	1.951e-37	4.31948	2.64555
60S ribosomal protein L6	RPL6	10	2.3683e-11	4.75281	2.9108
60S ribosomal protein L8	RPL8	7	1.5101e-07	5.52136	3.35486
60S ribosomal protein L4	RPL4	10	1.1753e-23	5.44686	3.23697
Catalase	CAT	3	6.5321e-13	4.92076	2.9133
40S ribosomal protein S7	RPS7	3	5.2742e-05	5.03491	2.97685
60S acidic ribosomal protein P2	RPLP2	2	6.7707e-39	5.64121	3.12994
60S acidic ribosomal protein P1	RPLP1	4	3.2108e-05	5.62051	3.09292
Vacuolar protein sorting-associated protein 26A	VPS26A	4	0.0004162	5.73639	3.1491
60S ribosomal protein L36	RPL36	1	3.6711e-23	5.83095	3.1695
60S ribosomal protein L35	RPL35	3	2.6172e-49	6.10309	3.1269
40S ribosomal protein S26	RPS26;RP11-151A6.3-001	3	1.2692e-35	5.30544	2.68799

## Sheet: RNAPII-IP
Protein names	Gene names	Proteins	PEP	iBAQ Control	iBAQ TFIISmut
Protein FAM32A	FAM32A	1	0.00062946	5.42532	3.07464
Nucleoporin Nup37	NUP37	3	1.55e-09	4.78975	2.59676
Protein UXT	UXT	2	3.07e-54	4.98759	3.00929
LIM/homeobox protein Lhx1	LHX1	4	0.00059399	4.47236	2.6224
Thyroid transcription factor 1-associated protein 26	CCDC59	2	2.03e-05	5.14665	3.30084
	POLDIP3	2	1.1e-76	4.48871	2.67221
Eukaryotic translation initiation factor 5A-1;Eukaryotic translation initiation factor 5A-1-like;Eukaryotic translation initiation factor 5A-2	EIF5A;EIF5AL1;EIF5A2	8	5.85e-09	5.01837	3.26478
Mitochondrial ornithine transporter 1	SLC25A15	3	0.0021029	4.42856	2.69156
Reticulocalbin-1	RCN1	4	0.00054783	4.83274	3.1018
Proteasome assembly chaperone 1	PSMG1	2	0.0045022	4.70478	2.9993
Interferon-induced guanylate-binding protein 1	GBP1	5	4.02e-05	4.65665	2.95658
Dihydrolipoyllysine-residue acetyltransferase component of pyruvate dehydrogenase complex, mitochondrial	DLAT	12	2.03e-77	5.79133	4.14192
Gap junction alpha-1 protein;Gap junction protein	GJA1	6	0.0015689	4.35457	2.74676
Ribose-phosphate pyrophosphokinase;Ribose-phosphate pyrophosphokinase 2	PRPS2	7	5.17e-22	3.94571	2.45678
UPF0667 protein C1orf55	C1orf55	2	0.00012534	4.30246	2.85545
mTERF domain-containing protein 2	MTERFD2	4	8.39e-08	4.29678	2.87914
Glyoxylate reductase/hydroxypyruvate reductase	GRHPR	3	6.2e-05	5.9158	4.52022
Pyruvate dehydrogenase protein X component, mitochondrial	PDHX	6	0.0025689	4.26975	2.87631
	VPS53	1	0.00028657	4.35488	2.9651
DNA-directed RNA polymerases I, II, and III subunit RPABC4	POLR2K	2	5.94e-08	7.23104	5.84378
Putative mitochondrial import inner membrane translocase subunit Tim23B;Mitochondrial import inner membrane translocase subunit Tim23	TIMM23B;TIMM23	13	1.78e-48	4.38735	3.05217
Coiled-coil domain-containing protein 12	CCDC12	4	1.74e-08	5.51536	4.26378
RAD50-interacting protein 1	RINT1	2	9.04e-08	4.07668	2.82731
Peroxisomal leader peptide-processing protease;Peroxisomal leader peptide-processing protease, 15 kDa form;Peroxisomal leader peptide-processing protease, 45 kDa form	TYSND1	1	5.4e-64	4.17863	2.93657
Partitioning defective 3 homolog	PARD3	9	2.41e-17	4.05952	2.83311
26S protease regulatory subunit 6B	PSMC4	2	0.00073784	4.35543	3.1336
Small nuclear ribonucleoprotein G-like protein;Small nuclear ribonucleoprotein G	SNRPG	4	2.63e-27	5.73469	4.51304
Desmoglein-1	DSG1	1	3.24e-10	3.79505	2.60333
Zinc finger protein 592	ZNF592	2	2.11e-10	5.20642	4.01862
Chromodomain-helicase-DNA-binding protein 9	CHD9	6	1.04e-85	3.83596	2.66351
Small nuclear ribonucleoprotein Sm D1	SNRPD1	2	4.78e-87	6.77124	5.60189
Proteasome subunit beta type-1;Proteasome subunit beta type	PSMB1	4	3.77e-06	4.53317	3.36385
Zinc finger matrin-type protein 2	ZMAT2	1	1.1e-23	6.19463	5.06303
mRNA export factor	RAE1	5	4.44e-16	5.0244	3.89439
C-1-tetrahydrofolate synthase, cytoplasmic;Methylenetetrahydrofolate dehydrogenase;Methenyltetrahydrofolate cyclohydrolase;Formyltetrahydrofolate synthetase	MTHFD1	5	7.34e-08	3.86542	2.73885
PR domain zinc finger protein 10	PRDM10	5	2.27e-14	4.49654	3.37763
DnaJ homolog subfamily C member 16	DNAJC16	5	6.73e-21	4.02044	2.92864
Obscurin-like protein 1	OBSL1	4	3.63e-06	3.83906	2.76887
Beta-actin-like protein 2	ACTBL2	1	9.13e-80	4.91361	3.85059
Periphilin-1	PPHLN1	4	4.22e-25	3.82524	2.76584
General transcription factor IIH subunit 1	GTF2H1	7	2.46e-35	4.64779	3.5892
Pre-mRNA-splicing factor SYF2	SYF2	3	6.15e-56	6.05419	5.01645
ADP/ATP translocase 3;ADP/ATP translocase 1	SLC25A6;SLC25A4	6	9.03e-41	5.85686	4.83688
Electron transfer flavoprotein subunit alpha, mitochondrial	ETFA	6	5.74e-12	4.24895	3.25448
Probable DNA dC->dU-editing enzyme APOBEC-3C	APOBEC3C	2	1.49e-56	5.83878	4.84488
Protein kinase C iota type	PRKCI	3	0.00031671	3.66086	2.67607
39S ribosomal protein L39, mitochondrial	MRPL39	2	4.39e-08	4.28321	3.29919
Myosin-14	MYH14	24	2.88e-99	4.48539	3.51013
Eukaryotic translation initiation factor 4E type 2	EIF4E2;tmp_locus_9	10	1.43e-11	4.04139	3.07445
Uncharacterized protein KIAA0889	KIAA0889;SOGA1	5	1.5e-17	3.35353	2.3894
Uncharacterized protein C2orf47, mitochondrial	C2orf47	2	1.75e-07	4.20626	3.2448
Serine palmitoyltransferase 1	SPTLC1	2	5.51e-05	6.14535	5.20642
		1	8.78e-67	4.60159	3.66294
Cyclin-L2	CCNL2	5	4.25e-09	4.48575	3.54873
Nuclear pore complex protein Nup160	NUP160	3	1.93e-05	3.61057	2.67906
39S ribosomal protein L22, mitochondrial	MRPL22	3	5.88e-12	5.26283	4.34674
REST corepressor 3	RCOR3	5	1.61e-10	5.20243	4.2887
Ribosome-releasing factor 2, mitochondrial	GFM2	2	7.94e-08	3.7541	2.8584
26S proteasome non-ATPase regulatory subunit 3	PSMD3	12	1.35e-71	5.76462	4.86957
Testis-specific Y-encoded-like protein 2	TSPYL2	2	1.58e-18	4.48529	3.60159
Uncharacterized protein C9orf78	C9orf78	4	5.07e-18	5.39921	4.52293
Nephrocystin-4	NPHP4	8	4.97e-23	3.92741	3.05442
Dermcidin;Survival-promoting peptide;DCD-1	DCD	1	0.0017111	4.48975	3.61756
Epidermal growth factor receptor	EGFR	34	1.74e-21	4.70139	3.83129
CDP-diacylglycerol--inositol 3-phosphatidyltransferase	CDIPT	9	1.2e-08	5.23875	4.37077
Serine/threonine-protein kinase N1	PKN1	1	9.35e-22	3.89409	3.03255
Kinesin-like protein KIF3C	KIF3C;DKFZp686G1646	8	0.00050784	4.08796	3.22706
28S ribosomal protein S11, mitochondrial	MRPS11	5	1.38e-20	5.061	4.20358
Chromatin modification-related protein MEAF6	C1orf149;MEAF6	3	1.61e-12	4.34106	3.48522
	ANKRD13A	1	0.00098363	4.66007	3.80491
Protein HIRA	HIRA	5	2.98e-11	4.31433	3.46022
Nck-associated protein 1	NCKAP1	3	3.02e-32	4.37705	3.52363
Nuclear pore complex protein Nup85	NUP85	8	2.15e-10	5.17073	4.31806
28S ribosomal protein S14, mitochondrial	MRPS14	2	2.36e-14	5.49034	4.64949
Peptidyl-prolyl cis-trans isomerase;Peptidyl-prolyl cis-trans isomerase-like 3	PPIL3	8	2.18e-51	5.4464	4.60874
Kelch-like protein 15	KLHL15	1	1.16e-33	4.87485	4.03822
Host cell factor 1;HCF N-terminal chain 1;HCF N-terminal chain 2;HCF N-terminal chain 3;HCF N-terminal chain 4;HCF N-terminal chain 5;HCF N-terminal chain 6;HCF C-terminal chain 1;HCF C-terminal chain 2;HCF C-terminal chain 3;HCF C-terminal chain 4;HCF C-	HCFC1	3	6.58e-12	3.63082	2.80869
Complement component 1 Q subcomponent-binding protein, mitochondrial	C1QBP	4	1.83e-49	5.55949	4.74355
Insulin receptor substrate 4	IRS4	1	4.14e-79	5.67806	4.87202
Threonylcarbamoyladenosine tRNA methylthiotransferase	CDKAL1	1	1.02e-34	4.54103	3.74011
Voltage-dependent anion-selective channel protein 1	VDAC1	4	8.38e-11	4.66728	3.87317
Lysine-specific demethylase 4B	JMJD2B;KDM4B	4	2.49e-09	4.154	3.35997
Syntabulin	SYBU	3	1.08e-06	3.71956	2.92973
Methyltransferase-like protein 7A	METTL7A	4	0.00011404	4.79702	4.01296
Podocalyxin-like protein 2	PODXL2	2	2.93e-07	4.44781	3.67224
FERM, RhoGEF and pleckstrin domain-containing protein 1	FARP1	4	0.00029017	3.16684	2.40052
CREB-binding protein	CREBBP variant protein;CREBBP;CBP	5	3.56e-68	3.56866	2.80633
Bromodomain-containing protein 2	BRD2;DKFZp686N0336;DKFZp313H139	32	2.5e-267	6.57761	5.81648
Mitochondrial Rho GTPase 2	RHOT2	4	6.11e-09	4.41315	3.65483
Nebulin	NEB	15	5.13e-05	2.91419	2.15664
28S ribosomal protein S34, mitochondrial	MRPS34	4	4.63e-147	5.93368	5.17826
Zinc finger homeobox protein 4	ZFHX4	11	4.75e-32	3.83957	3.08682
Eukaryotic translation initiation factor 3 subunit A	EIF3A	8	2.88e-31	5.21669	4.46984
DNA excision repair protein ERCC-6	ERCC6	6	6.69e-50	5.51228	4.76864
28S ribosomal protein S10, mitochondrial	MRPS10	3	1.93e-23	5.27779	4.53489
NADH dehydrogenase [ubiquinone] 1 alpha subcomplex subunit 9, mitochondrial	NDUFA9	6	7.81e-25	5.07055	4.33383
Pre-mRNA branch site protein p14	P14;SF3B14	2	2.62e-65	5.9009	5.17336
Polycomb group RING finger protein 5	PCGF5	1	8.92e-54	4.20739	3.4826
DNA-directed RNA polymerase	POLRMT	1	3.61e-195	3.7317	3.00786
Chromatin assembly factor 1 subunit B	CHAF1B	2	0.0038374	4.18187	3.46381
Transcription factor E2F6	E2F6	7	0.0024785	3.92821	3.2103
Isocitrate dehydrogenase [NAD] subunit beta, mitochondrial	IDH3B	5	6.81e-32	5.69772	4.98173
Nuclear pore complex protein Nup107	NUP107	6	3.81e-10	4.43985	3.72395
39S ribosomal protein L18, mitochondrial	MRPL18	2	1.02e-13	5.40507	4.68994
Zinc finger CCHC domain-containing protein 10	ZCCHC10	2	4.83e-29	5.6426	4.92771
Ubiquitin-protein ligase E3C	UBE3C	2	2.67e-05	3.80626	3.09734
Transcription factor Maf	MAF	3	4.65e-12	4.83031	4.12782
tRNA (uracil-5-)-methyltransferase homolog A	TRMT2A	6	1.93e-06	4.84651	4.14408
	BPTF	2	2.14e-35	4.39902	3.69807
Threonine--tRNA ligase, cytoplasmic	TARS	9	3.46e-07	4.02686	3.3282
Serine/arginine-rich splicing factor 5	SRSF5	7	2.91e-55	6.65039	5.95362
NHP2-like protein 1	NHP2L1	3	0.00032224	3.49511	2.79895
E3 ubiquitin-protein ligase MARCH7	2007-03-01	5	4.44e-07	4.61207	3.9196
RNA-binding protein 5	RBM5	7	4.9e-13	5.91772	5.22755
MOSC domain-containing protein 1, mitochondrial	2001-03-01	2	1.53e-16	3.8842	3.20111
Mannosyl-oligosaccharide glucosidase	MOGS;GCS1	4	0.00032558	3.83491	3.15289
Unhealthy ribosome biogenesis protein 2 homolog	URB2	4	3.76e-19	4.35721	3.67652
Single-stranded DNA-binding protein, mitochondrial	SSBP1	6	1.8e-85	6.50873	5.83166
Bifunctional glutamate/proline--tRNA ligase;Glutamate--tRNA ligase;Proline--tRNA ligase	EPRS	7	3.71e-22	4.92462	4.24939
	RBMX	1	0.0011569	4.19042	3.5159
WD repeat-containing protein 92	HZGJ;WDR92;DKFZp434B156	7	1.54e-36	5.01132	4.3377
RNA/RNP complex-1-interacting phosphatase	DUSP11	4	4.34e-38	4.95522	4.28273
Tonsoku-like protein	TONSL	2	6.28e-07	3.93248	3.26105
Protein osteopotentia homolog	C1orf9	3	6.17e-05	3.55398	2.88334
	STX6	1	0.0043961	5.19134	4.52393
TFIIH basal transcription factor complex helicase XPB subunit	ERCC3	8	1.78e-59	5.2417	4.57587
Protein CASC5	CASC5	5	3.39e-07	4.31574	3.65091
60S ribosomal protein L38	RPL38	1	4.4e-37	6.49821	5.83459
Putative methyltransferase NSUN5	NSUN5	6	1.34e-32	5.40548	4.74247
Tyrosine-protein phosphatase non-receptor type 14	PTPN14	4	4.27e-06	4.5348	3.87508
Serine/threonine-protein kinase TBK1	TBK1	5	5.12e-87	5.54622	4.8883
40S ribosomal protein S24	RPS24	4	1.23e-49	6.92341	6.26581
Cyclin-C	CCNC	11	0.0011983	4.7339	4.07759
Casein kinase II subunit alpha	CSNK2A2	4	7.36e-162	5.8852	5.2306
Dedicator of cytokinesis protein 6	DOCK6	1	7.52e-21	2.78475	2.13139
Serine/arginine-rich splicing factor 11	SRSF11;SFRS11	6	5.51e-06	4.02453	3.3759
Trimeric intracellular cation channel type B	TMEM38B	3	0.00023183	3.32501	2.67639
39S ribosomal protein L3, mitochondrial	MRPL3	7	0.00059304	4.21397	3.56556
Exosome complex component RRP4	EXOSC2	7	0.00017599	3.51367	2.86584
E3 ubiquitin-protein ligase TRIM32	TRIM32	2	1.47e-05	3.77541	3.13795
TANK-binding kinase 1-binding protein 1	TBKBP1	2	0.0021396	3.60673	2.97217
39S ribosomal protein L4, mitochondrial	MRPL4	1	2.49e-53	5.05135	4.4178
Rab-like protein 3	RABL3	6	7.24e-05	4.97577	4.34246
Proteasome subunit beta type-3	PSMB3	1	8.9e-09	5.23502	4.60203
Copine-1	CPNE1	16	6.33e-06	4.05744	3.42589
Sideroflexin-4	SFXN4	6	2.4e-17	5.6704	5.03953
Ras-related protein Rab-1B;Putative Ras-related protein Rab-1C	RAB1B;RAB1C	6	9.54e-29	3.96481	3.33806
Twinkle protein, mitochondrial	PEO1;C10orf2	4	3.19e-162	5.78022	5.15721
Splicing factor, arginine/serine-rich 15	SCAF4;SFRS15	8	9.04e-07	3.86268	3.24522
60S ribosomal protein L22	RPL22	2	9.2e-90	7.28156	6.66449
Neuropathy target esterase	PNPLA6	12	3.93e-36	4.86584	4.2493
DNA dC->dU-editing enzyme APOBEC-3F	APOBEC3F	3	6.02e-24	4.76853	4.15369
Protein kinase C alpha type;Protein kinase C	PRKCA	13	4.08e-47	5.38568	4.77336
Ribosome maturation protein SBDS	SBDS	1	2.93e-06	4.79991	4.18887
CDKN2A-interacting protein	CDKN2AIP	3	3.03e-07	3.99893	3.38993
MBT domain-containing protein 1	MBTD1	2	2.93e-80	5.56398	4.95616
Protein transport protein Sec24A	SEC24A	2	1.01e-09	3.69417	3.08767
Carboxyl-terminal PDZ ligand of neuronal nitric oxide synthase protein	NOS1AP	4	1.14e-14	5.10127	4.49509
UPF0428 protein CXorf56	CXorf56;hCG_1640171	5	1.04e-20	5.37188	4.76711
COP9 signalosome complex subunit 1	GPS1	5	1.62e-07	4.51296	3.90952
Trypsin-3	PRSS3;PRSS1	9	9.93e-05	3.30303	2.70146
Protein BUD31 homolog	BUD31	5	2.84e-73	6.67286	6.07332
DNA replication licensing factor MCM2	MCM2	8	3.4e-109	5.38637	4.78698
UPF0670 protein THEM6	THEM6	2	1.79e-05	4.75393	4.15619
Elongation factor G, mitochondrial	GFM1	7	1.21e-30	5.06405	4.47286
E3 ubiquitin-protein ligase UBR5	UBR5	6	2.14e-116	4.54444	3.95417
GRAM domain-containing protein 1A	GRAMD1A	10	4.48e-117	5.46007	4.86991
DnaJ homolog subfamily B member 6	DNAJB6	26	4.93e-10	4.84058	4.25489
	PTPRA	1	0.0028538	5.17426	4.59195
PIH1 domain-containing protein 1	PIH1D1	2	1.97e-07	4.79141	4.21021
Coiled-coil domain-containing protein 137	CCDC137	3	5.49e-14	4.61846	4.03766
26S protease regulatory subunit 8	PSMC5	4	2.8e-20	5.26724	4.68858
Beta-2-syntrophin	SNTB2	2	2.11e-06	3.79862	3.22092
U2 small nuclear ribonucleoprotein A	SNRPA1	9	4.43e-100	5.39065	4.81347
N-alpha-acetyltransferase 40	NAA40	4	0.0011325	3.75187	3.17548
Cyclin-dependent kinase 10	CDK10	5	3.03e-06	4.38739	3.81115
WD repeat-containing protein 60	WDR60;FLJ10300	4	1.95e-14	4.08874	3.51371
ELL-associated factor 1	EAF1	2	2.55e-06	5.09875	4.52789
Acyl-CoA desaturase	SCD	2	1.24e-14	5.12746	4.55716
DNA-3-methyladenine glycosylase	MPG;PIG16	5	4.36e-06	4.06804	3.50178
Cyclin-L1	CCNL1	2	5.78e-62	4.53995	3.97622
28S ribosomal protein S17, mitochondrial	MRPS17	137	2.53e-43	5.67656	5.11401
Cell division cycle protein 23 homolog	CDC23	4	1.64e-18	4.9858	4.42454
Serine/arginine-rich splicing factor 10	SRSF10;FUSIP1	6	9.56e-60	6.93908	6.38207
UPF0468 protein C16orf80	C16orf80	3	1.02e-47	6.20096	5.64492
Transformation/transcription domain-associated protein	TRRAP	2	0	5.91036	5.35891
Protein transport protein Sec23A	SEC23A	8	2.9e-17	4.25768	3.70691
Cyclic AMP-dependent transcription factor ATF-6 alpha;Processed cyclic AMP-dependent transcription factor ATF-6 alpha	ATF6	3	0.0036161	3.9195	3.3689
Protein FAM50A	FAM50A	3	1.75e-16	5.36485	4.81536
Anaphase-promoting complex subunit 5	ANAPC5	5	3.82e-06	4.10278	3.55419
Serine/threonine-protein phosphatase PP1-beta catalytic subunit;Serine/threonine-protein phosphatase	PPP1CB	7	4.18e-82	5.11624	4.56927
Intron-binding protein aquarius	AQR	5	0	6.26404	5.72111
7-dehydrocholesterol reductase	DHCR7	10	6.28e-30	5.70669	5.16388
Serine/threonine-protein kinase MARK2	MARK2;Par1b	8	1.21e-29	4.85464	4.31406
Condensin complex subunit 3	NCAPG	2	9.03e-08	3.45753	2.9181
28S ribosomal protein S5, mitochondrial	MRPS5	2	4.08e-98	6.08451	5.54737
28S ribosomal protein S22, mitochondrial	MRPS22	11	1.45e-134	6.22935	5.69258
Transmembrane protein 43	TMEM43;FLJ00144	2	1.12e-11	5.17298	4.63804
Coatomer subunit epsilon	COPE	6	5.61e-58	5.08117	4.54748
Regulatory-associated protein of mTOR	RPTOR	3	3.72e-11	4.11988	3.58867
Proteasome subunit beta type-5	PSMB5	3	6.48e-20	4.82581	4.29528
Beta-1,3-galactosyltransferase 6	B3GALT6	2	7.56e-42	4.91934	4.38906
Putative methyltransferase NSUN4	NSUN4	5	3.2e-13	5.02231	4.49339
Centromere protein V	CENPV	1	9.05e-33	5.18693	4.66088
Cell differentiation protein RCD1 homolog	RQCD1	4	2.35e-05	3.55512	3.03011
Mediator of RNA polymerase II transcription subunit 1	MED1	3	2.7e-32	4.49831	3.97419
FAST kinase domain-containing protein 2	FASTKD2	2	2.92e-22	4.34345	3.81941
HEAT repeat-containing protein 6	HEATR6	3	2.56e-09	3.41031	2.88638
Retinitis pigmentosa 9 protein	RP9	2	1.57e-17	5.79125	5.26944
Nucleoporin SEH1	SEH1L	1	2.42e-59	4.74416	4.2266
Serine/threonine-protein kinase Nek2	NEK2	2	0.0021528	3.30121	2.78604
RNA polymerase II elongation factor ELL2	ELL2	8	2.07e-32	5.11324	4.60198
4F2 cell-surface antigen heavy chain	SLC3A2	4	0.00078963	3.36455	2.85392
Serine/threonine-protein kinase PLK1	PLK1	9	2.91e-103	6.02354	5.51319
CDK5 regulatory subunit-associated protein 3	CDK5RAP3	4	3.73e-09	4.32652	3.81694
	C11orf48	2	0.00010355	5.77219	5.26335
Isocitrate dehydrogenase [NAD] subunit alpha, mitochondrial	IDH3A	10	1.73e-40	5.58918	5.08218
Methyltransferase-like protein 13	feat;METTL13	6	0.00035133	3.49016	2.98574
ATP-dependent DNA helicase Q5	RECQL5;PP1045	9	5.36e-239	6.4035	5.90082
WD repeat domain-containing protein 83	WDR83	5	2.22e-143	5.30458	4.80251
Spermatogenesis-associated protein 5	SPATA5	1	1.42e-07	4.00355	3.50335
PHD finger-like domain-containing protein 5A	PHF5A	1	6.01e-80	5.984	5.48427
Hermansky-Pudlak syndrome 6 protein	HPS6	1	0.0031595	3.77688	3.27985
Nucleoprotein TPR	TPR;tpr	2	0.0039694	3.30077	2.8039
28S ribosomal protein S21, mitochondrial	MRPS21	2	6.7e-85	5.86344	5.36668
WD repeat-containing protein 6	WDR6;DKFZp434F1720	16	2.03e-22	4.81456	4.31892
General transcription factor IIH subunit 3	GTF2H3	10	5.58e-15	4.68312	4.18952
Aminoacyl tRNA synthase complex-interacting multifunctional protein 2	AIMP2	4	0.00041563	3.6699	3.17698
60S ribosomal protein L7-like 1	RPL7L1	5	1.3e-19	5.19229	4.70006
28S ribosomal protein S27, mitochondrial	MRPS27	10	2.35e-139	5.98338	5.49202
E3 ubiquitin-protein ligase RNF138	RNF138	1	0.00066685	4.70677	4.21654
Phosphatidylinositol 4-phosphate 3-kinase C2 domain-containing subunit alpha	PIK3C2A	3	9.63e-10	3.5935	3.10336
Mitochondrial import inner membrane translocase subunit Tim21	C18orf55;TIMM21	2	1.79e-07	5.07922	4.59015
Nuclear fragile X mental retardation-interacting protein 1	NUFIP1	1	7.93e-06	4.4924	4.00471
Lysine-specific demethylase 2A	KDM2A;kdm2a	8	4.72e-17	4.17846	3.69115
Hepatoma-derived growth factor-related protein 2	HDGFRP2	4	3.19e-92	6.28488	5.79926
Treslin	TICRR	1	0.0048413	3.3352	2.84989
Serine/arginine-rich splicing factor 7	SRSF7	7	4.39e-56	7.53709	7.05204
Cytoplasmic FMR1-interacting protein 1;Cytoplasmic FMR1-interacting protein 2	CYFIP1;CYFIP2;DKFZp761H087	17	5.63e-30	4.70518	4.22068
Peptidyl-prolyl cis-trans isomerase E;Peptidyl-prolyl cis-trans isomerase	PPIE	13	5e-51	6.14032	5.65638
Proteasome subunit beta type;Proteasome subunit beta type-2	PSMB2	3	1.33e-41	4.71743	4.23431
Ras-related protein Rab-7a	RAB7A	2	0.00018611	3.72286	3.2406
Dystrophin	DMD;dystrophin	22	1.54e-44	3.92484	3.44281
Zinc-binding alcohol dehydrogenase domain-containing protein 2	ZADH2	3	0.00071773	4.11008	3.62854
TAF5-like RNA polymerase II p300/CBP-associated factor-associated factor 65 kDa subunit 5L	TAF5L	1	6.58e-12	4.46593	3.98442
Splicing regulatory glutamine/lysine-rich protein 1	SREK1;DKFZp667P103	4	2.3e-11	4.61101	4.1311
Translation factor GUF1, mitochondrial	GUF1	1	2.78e-28	4.64343	4.16415
Mortality factor 4-like protein 1	MORF4L1	12	4.25e-157	5.87191	5.39485
Signal recognition particle 54 kDa protein	SRP54	4	3.57e-127	5.95162	5.4763
NADH dehydrogenase [ubiquinone] 1 alpha subcomplex subunit 13	NDUFA13	5	0.0047479	4.73074	4.25633
Versican core protein	VCAN	8	1.13e-13	3.46313	2.98891
GPN-loop GTPase 1	MBDin;GPN1	5	3.93e-66	5.69144	5.21903
60S ribosomal protein L21	RPL21	4	5.91e-73	7.35761	6.88534
Bromodomain adjacent to zinc finger domain protein 2B	BAZ2B	2	6.94e-07	3.68555	3.21333
NMDA receptor-regulated protein 2	NARG2	6	1.04e-08	4.09258	3.62203
		1	8.69e-160	8.31054	7.84046
Proteasome subunit alpha type;Proteasome subunit alpha type-6	PSMA6	6	0.0043983	4.0936	3.62439
Telomere length regulation protein TEL2 homolog	TELO2	6	5.22e-12	4.86953	4.40088
Thioredoxin-related transmembrane protein 1	TMX1;TXNDC	3	7.65e-22	5.44671	4.97822
Nuclear pore membrane glycoprotein 210	NUP210	1	0	6.37672	5.90952
28S ribosomal protein S7, mitochondrial	MRPS7	1	8.19e-75	5.95411	5.48772
Cleavage and polyadenylation specificity factor subunit 4	CPSF4	9	8.2e-163	5.88001	5.41362
MKI67 FHA domain-interacting nucleolar phosphoprotein	MKI67IP	6	1.2e-151	5.48216	5.01645
	MLF1	1	0.0011767	4.92327	4.45756
Nucleoplasmin-3	NPM3	1	1.16e-58	3.39161	2.92677
UPF0640 protein C3orf78	C3orf78	1	1.3e-18	5.58581	5.12176
Protein AF-10	MLLT10;DKFZp779J0967	8	2e-28	4.33435	3.87092
Dedicator of cytokinesis protein 7	DOCK7	16	0	6.3381	5.87544
Translational activator of cytochrome c oxidase 1	TACO1;CCDC44	2	5.85e-24	5.63308	5.17091
S1 RNA-binding domain-containing protein 1	SRBD1	4	4.87e-13	4.38918	3.9296
Nucleolar protein 7	NOL7	2	8.52e-55	4.74653	4.28744
Keratinocyte proline-rich protein	KPRP	1	9.44e-05	3.75303	3.29418
Ribosomal RNA-processing protein 7 homolog A	RRP7A	1	6.12e-30	4.73824	4.28294
Stomatin-like protein 2	STOML2	4	1.38e-68	4.39074	3.9388
Small nuclear ribonucleoprotein F	SNRPF	2	9.85e-52	6.42948	5.97785
E3 ubiquitin-protein ligase TRIM33	TRIM33	5	1.1e-125	5.25976	4.80816
Arrestin domain-containing protein 1	ARRDC1	5	4e-06	5.29012	4.83945
Zinc finger protein 498	ZNF498	2	0.00086929	3.08907	2.63918
GTP-binding nuclear protein Ran	RAN;TC4;RANP1	7	7.27e-15	5.01628	4.56698
Coiled-coil domain-containing protein 75	CCDC75	1	0.00054729	4.64804	4.19948
DNA-directed RNA polymerases I, II, and III subunit RPABC3	POLR2H	6	5.79e-94	7.58554	7.13713
Translocon-associated protein subunit gamma	SSR3	3	4.22e-30	5.0391	4.59267
28S ribosomal protein S2, mitochondrial	MRPS2	2	1.62e-33	6.11654	5.67041
Protein mago nashi homolog	MAGOH;MAGOHB	4	1.57e-56	7.25479	6.81068
Neuropilin-1	DKFZp781F1414;NRP1;DKFZp686A03134	18	4.36e-82	4.92832	4.48424
Integrator complex subunit 8	INTS8	9	3.48e-06	4.24927	3.80708
Wings apart-like protein homolog	WAPAL	3	0.0039273	3.48113	3.04246
28S ribosomal protein S35, mitochondrial	MRPS35	3	8.44e-239	6.19061	5.75331
Mediator of RNA polymerase II transcription subunit 16	MED16	13	7.91e-09	4.68157	4.24588
DNA-directed RNA polymerase II subunit RPB11-a;DNA-directed RNA polymerase II subunit RPB11-b1;DNA-directed RNA polymerase II subunit RPB11-b2	POLR2J3;POLR2J1;POLR2J;POLR2J2	16	7.16e-19	6.04116	5.60609
Neuroblastoma-amplified sequence	NBAS	6	7.26e-22	3.75356	3.31854
Staphylococcal nuclease domain-containing protein 1	SND1	6	1.45e-14	4.1183	3.68331
DNA (cytosine-5)-methyltransferase 3B	DNMT3B	13	4.03e-13	4.05107	3.61695
Influenza virus NS1A-binding protein	IVNS1ABP	5	0.0032123	5.26354	4.83004
DNA-directed RNA polymerase II subunit RPB3	POLR2C	5	0	7.63023	7.19764
DNA repair protein RAD51 homolog 3	RAD51C	4	0.00030644	4.23887	3.80693
Vacuolar protein sorting-associated protein 52 homolog	VPS52	5	4.9e-05	3.58431	3.15241
Lethal(3)malignant brain tumor-like protein 2	L3MBTL2	4	1.58e-27	5.00307	4.57151
Rho-related GTP-binding protein RhoC;Transforming protein RhoA	RHOC;RHOA;ARHA	6	0.0028692	5.05019	4.61907
Integrator complex subunit 3	INTS3	1	4.74e-108	4.81008	4.37988
26S proteasome non-ATPase regulatory subunit 12	PSMD12	1	1.3e-27	4.65459	4.22549
Histone-lysine N-methyltransferase EHMT2	EHMT2	14	2.74e-146	5.60114	5.17467
Structural maintenance of chromosomes protein 5	SMC5	2	2.39e-19	4.22183	3.79573
Dual specificity mitogen-activated protein kinase kinase 3	MAP2K3;hCG_28371	7	7.87e-11	4.32118	3.89545
Telomerase-binding protein EST1A	SMG6	7	7.48e-23	4.38621	3.96255
Small nuclear ribonucleoprotein Sm D3	SNRPD3	3	7.69e-42	6.91169	6.48878
	UBE2C	1	0.0011767	4.55374	4.13127
DNA topoisomerase 2-beta;DNA topoisomerase 2	TOP2B	10	1.19e-273	5.70885	5.28704
Unconventionnal myosin-X	MYO10;DKFZp762A083	10	4.1e-29	3.85726	3.43689
HBS1-like protein	HBS1L	18	2.09e-71	5.38664	4.96682
Pyrroline-5-carboxylate reductase 2	PYCR2	8	1.25e-28	5.17138	4.75177
Low-density lipoprotein receptor-related protein 2	LRP2	9	6.9e-110	4.70455	4.2859
	DDAH1	1	0.00091847	4.31414	3.89597
80 kDa MCM3-associated protein	MCM3AP	3	3.54e-07	4.23373	3.81673
Long-chain-fatty-acid--CoA ligase 1;Long-chain-fatty-acid--CoA ligase 5	ACSL1;ACSL5;FACL5	14	1.36e-05	4.14048	3.7236
WD repeat-containing protein 70	WDR70	3	1.04e-87	5.41157	4.99581
28S ribosomal protein S23, mitochondrial	MRPS23	1	5.76e-16	5.66766	5.25435
BRCA1-associated ATM activator 1	BRAT1	2	1.14e-15	3.95547	3.54389
CLK4-associating serine/arginine rich protein	CLASRP	5	2.93e-12	5.69257	5.28128
40S ribosomal protein S27;40S ribosomal protein S27-like	RPS27L;LOC392748	5	2.53e-19	5.91958	5.50954
Cohesin subunit SA-2;Cohesin subunit SA-1	DKFZp686I05169;DKFZp686C21148;DKFZp686P16143;STAG2;DKFZp686P168;STAG1 variant protein;STAG1	23	4.07e-23	4.55283	4.14327
Translocating chain-associated membrane protein 1	TRAM1	6	0.00025744	3.79946	3.39006
Histone H4	HIST1H4L;HIST1H4A;HIST1H4H	4	1.49e-171	9.40719	8.99925
26S proteasome non-ATPase regulatory subunit 1	PSMD1	4	7.15e-07	4.27349	3.86789
DNA repair protein complementing XP-C cells	XPC	16	5.41e-46	5.16678	4.76179
Pre-mRNA-splicing factor 38A	PRPF38A	2	1.9e-118	6.89761	6.4931
Protein FAM133B;Protein FAM133A	FAM133B;MGC40405;FAM133A	5	6.99e-05	4.95715	4.55272
Crooked neck-like protein 1	CRNKL1;DKFZp762M013;crn	4	0	6.65771	6.25537
Mediator of RNA polymerase II transcription subunit 27	MED27	2	3.49e-07	4.71676	4.31452
Serine/threonine-protein kinase mTOR	MTOR;FRAP1	7	9.03e-35	4.15235	3.75041
Arginine/serine-rich protein PNISR	PNISR;SFRS18	3	4.19e-37	6.05289	5.65179
Leucine-rich repeat flightless-interacting protein 2	LRRFIP2	8	2.88e-82	5.00134	4.6003
ER lumen protein retaining receptor 1;ER lumen protein retaining receptor 2;ER lumen protein retaining receptor	KDELR1;KDELR2	4	0.00075248	4.82289	4.42208
DNA-directed RNA polymerase II subunit RPB9	POLR2I	1	1.67e-105	6.67986	6.27948
Helicase ARIP4	RAD54L2	5	8.6e-31	3.29369	2.8935
Zinc finger homeobox protein 3	ZFHX3	1	4.98e-08	2.7651	2.3653
ATP synthase subunit gamma, mitochondrial;ATP synthase gamma chain	ATP5C1	5	1.5e-34	5.97098	5.5713
Cirhin	CIRH1A	5	7.29e-86	5.30636	4.90739
Pre-mRNA-splicing factor SYF1	XAB2;DKFZp762C1015	4	0	6.64342	6.2445
Zinc finger and BTB domain-containing protein 4	ZBTB4	2	0.0011902	3.87068	3.47227
28S ribosomal protein S26, mitochondrial	MRPS26	1	9.54e-17	5.40856	5.01047
Guanine nucleotide-binding protein G(i) subunit alpha-2	GNAI2;WUGSC:H_LUCA16.1	9	2.84e-10	4.18901	3.79156
Pseudopodium-enriched atypical kinase 1	PEAK1	3	9.47e-07	3.55018	3.15406
Chitobiosyldiphosphodolichol beta-mannosyltransferase	ALG1	2	0.004143	3.41947	3.02337
NADH dehydrogenase [ubiquinone] 1 alpha subcomplex subunit 4	NDUFA4	1	7.92e-09	5.48017	5.08408
E3 ubiquitin-protein ligase;NEDD4-like E3 ubiquitin-protein ligase WWP1	WWP1	12	3.16e-181	5.25076	4.85556
DNA-directed RNA polymerase;DNA-directed RNA polymerase I subunit RPA1	POLR1A	7	2.25e-27	4.18932	3.79524
Retinol dehydrogenase 11	RDH11	5	2.45e-58	4.93137	4.5382
Lysine-specific demethylase 5B	KDM5B;DKFZp434N0335;JARID1B;DKFZp434D0815;DKFZp434I0617;DKFZp434I2412;HRIHFB2060	12	7.5e-10	4.01376	3.62083
Dihydrolipoyl dehydrogenase, mitochondrial;Dihydrolipoyl dehydrogenase	DLD	9	6.39e-14	5.58025	5.18749
Nucleolar complex protein 2 homolog	NOC2L	5	1.41e-39	5.87125	5.47872
Cell division cycle and apoptosis regulator protein 1	CCAR1	1	0.0042612	4.7828	4.39034
Leucine-rich repeat and calponin homology domain-containing protein 1	LRCH1	9	2.58e-130	5.08959	4.69845
Pre-mRNA-processing factor 17	CDC40	10	1.33e-224	6.58221	6.19257
ATP-dependent RNA helicase DHX8	DHX8	8	0	6.23512	5.84605
28S ribosomal protein S25, mitochondrial	MRPS25	5	4.05e-28	5.38641	4.9985
Histone H3	HIST2H3PS2	1	6.06e-21	7.35712	6.97009
Probable cation-transporting ATPase 13A1	ATP13A1	6	1.18e-12	4.56136	4.17464
Signal recognition particle receptor subunit beta	SRPRB	4	2.41e-36	5.29143	4.90496
	SEC61A1	2	1.43e-05	4.13101	3.74472
RNA-binding motif protein, X-linked 2	RBMX2	6	2.97e-60	6.30967	5.92364
Unconventional myosin-Ib	MYO1B	14	4.35e-227	5.68123	5.29653
Histone H2B type 1-J;Histone H2B type 2-E;Histone H2B type 1-O;Histone H2B type 1-B	HIST1H2BJ;HIST2H2BE;HIST1H2BO;HIST1H2BB	6	1.23e-146	8.04642	7.66185
Protein SCO2 homolog, mitochondrial	SCO2	1	1.9e-12	5.19379	4.80972
Guanine nucleotide-binding protein subunit beta-2-like 1	GNB2L1	23	5.59e-45	5.52758	5.1437
Transcriptional regulator Kaiso	ZBTB33	1	2.44e-45	4.38568	4.00225
Dolichol-phosphate mannosyltransferase	DPM1	8	6.63e-48	6.17823	5.79544
Histone acetyltransferase p300	EP300	11	7.31e-64	4.68234	4.30207
RNA-binding protein 8A	RBM8A	2	1.4e-239	7.33357	6.95355
Serine/arginine repetitive matrix protein 1	SRRM1	5	1.63e-20	5.08782	4.708
28S ribosomal protein S15, mitochondrial	MRPS15	4	5.43e-40	6.55108	6.17158
Proline-, glutamic acid- and leucine-rich protein 1	PELP1	11	2.51e-21	4.89629	4.51737
Nuclear cap-binding protein subunit 1	NCBP1	1	3.4e-55	5.42005	5.04309
U3 small nucleolar ribonucleoprotein protein IMP3	IMP3	1	1.49e-62	5.30812	4.93115
Exportin-2	CSE1L;CSE1L-2	9	3.42e-05	7.85134	7.47509
Casein kinase II subunit beta	CSNK2B	5	2.03e-150	6.29024	5.91622
	THRAP3	4	1.24e-73	4.96749	4.59364
Protein ENL	MLLT1	1	2.71e-27	5.95397	5.5803
Serine/arginine-rich splicing factor 12	SRSF12	1	1.22e-58	4.89215	4.51849
CCR4-NOT transcription complex subunit 7	CNOT7	7	0.0012368	3.91264	3.53903
Ribonuclease 3	DROSHA	5	0.00014193	3.76718	3.39405
GPN-loop GTPase 3	GPN3	6	1.08e-55	4.92848	4.55584
Nucleolar and coiled-body phosphoprotein 1	NOLC1	3	2.28e-124	7.16773	6.79522
40S ribosomal protein S23	RPS23	6	3.11e-25	7.52407	7.15165
ELAV-like protein 1	ELAVL1	2	1.34e-119	6.28276	5.9105
Probable DNA dC->dU-editing enzyme APOBEC-3D;Probable DNA dC->dU-editing enzyme APOBEC-3B	APOBEC3DE;APOBEC3D;bK150C2.9;APOBEC3B;bK150C2.2	7	5.95e-38	4.36459	3.99244
Succinate dehydrogenase [ubiquinone] flavoprotein subunit, mitochondrial	SDHA	13	2.14e-87	5.66247	5.29095
Protein FRG1;Protein FRG1B	FRG1;FRG1B	6	2.87e-98	5.37816	5.00996
AP-1 complex subunit beta-1	AP1B1	4	2.64e-104	3.72558	3.35772
Probable helicase senataxin	SETX	1	1.64e-71	4.83364	4.46623
YEATS domain-containing protein 4	YEATS4	4	2.18e-46	5.71719	5.35048
Putative pre-mRNA-splicing factor ATP-dependent RNA helicase DHX15	DHX15	3	0	6.8533	6.48684
Galectin-3-binding protein	LGALS3BP	6	5.28e-81	5.43006	5.0645
Unconventional prefoldin RPB5 interactor 1	URI1;C19orf2	9	9.84e-30	5.07751	4.71217
	MLLT4	9	4.07e-36	3.19218	2.8276
	TRRAP	1	0	3.56029	3.19612
Splicing factor 3B subunit 3	SF3B3	5	0	6.76932	6.40593
Sulfide:quinone oxidoreductase, mitochondrial	SQRDL	7	2.97e-14	4.7351	4.37245
WD repeat-containing protein 5	WDR5	1	1.63e-163	6.52041	6.15893
Protection of telomeres protein 1	POT1	10	2.86e-12	4.84715	4.4865
Myosin light polypeptide 6;Myosin light chain 6B	MYL6;MYL6B	12	1.69e-19	5.13475	4.77571
Active regulator of SIRT1	RPS19BP1	1	9.29e-31	5.11069	4.75302
AP-2 complex subunit alpha-2	AP2A2	19	1.28e-165	5.31363	4.9564
Nucleolar protein 12	NOL12	3	8.11e-55	4.89468	4.53926
Squamous cell carcinoma antigen recognized by T-cells 3	SART3	12	1.6e-94	4.70295	4.34755
E1A-binding protein p400	EP400	7	0	5.91862	5.5642
Exocyst complex component 3	EXOC3;DKFZp762K123;FLJ00339	8	2.19e-08	4.92597	4.57158
DNA mismatch repair protein Msh6	MSH6;GTBP	12	0	6.10466	5.75139
Tyrosine-protein kinase JAK1	JAK1	2	1.8e-05	3.93468	3.58194
E3 ubiquitin-protein ligase RING2	RNF2	2	1e-164	6.05824	5.70698
Transformer-2 protein homolog alpha	TRA2A;HSU53209	4	1.98e-74	7.11291	6.76267
ATPase WRNIP1	WRNIP1	2	1.57e-85	5.31825	4.96823
Cell division cycle protein 27 homolog	CDC27	15	3.79e-130	5.30867	4.9587
Structural maintenance of chromosomes protein 6	SMC6	2	3.28e-10	3.70735	3.35902
Protein AF-9	MLLT3;LTG9/MLLT3	8	3.52e-24	5.2528	4.90546
Inhibitor of growth protein 1	ING1	2	5.22e-11	3.65744	3.31012
Uncharacterized protein C9orf174	KIAA1529;C9orf174	7	1.16e-05	4.23922	3.89298
Catenin alpha-1	CTNNA1	8	0.0035437	3.53816	3.19259
ELL-associated factor 2	EAF2	1	1.56e-11	4.27834	3.93321
Catenin beta-1	CTNNB1	5	5.33e-19	4.49987	4.15515
Pre-mRNA-splicing factor RBM22	RBM22	4	2.56e-222	6.82029	6.47634
BPI fold-containing family A member 2	BPIFA2	2	0.0010769	4.39935	4.05549
GC-rich sequence DNA-binding factor 1	GCFC1	8	0	6.2559	5.91223
Transmembrane protein 33	SHINC3;TMEM33	5	9.76e-41	5.52674	5.18313
DNA polymerase beta	POLB	8	3.4e-08	5.45186	5.10917
D-3-phosphoglycerate dehydrogenase	PHGDH;PGDH3	9	5.44e-33	4.77514	4.43486
Exocyst complex component 4	EXOC4	12	4.74e-116	4.9915	4.65126
NF-kappa-B inhibitor-interacting Ras-like protein 2	NKIRAS2	3	0.0012702	3.5138	3.17422
TRMT1-like protein	TRMT1L	3	2.15e-82	5.06258	4.72338
6-phosphofructokinase type C;6-phosphofructokinase	PFKP	15	3.08e-174	5.59478	5.25592
Transcription factor SOX-4	SOX4	1	6.71e-16	5.50009	5.16137
DNA mismatch repair protein Msh3	MSH3	4	1.07e-60	5.01924	4.68193
Eukaryotic translation initiation factor 3 subunit C	EIF3CL;EIF3C	17	2e-148	6.17915	5.84197
Translation initiation factor IF-2, mitochondrial	MTIF2	4	1.21e-15	4.40538	4.06833
Small nuclear ribonucleoprotein E	SNRPE	2	3.55e-28	6.06859	5.73218
Nucleoside diphosphate kinase;Nucleoside diphosphate kinase, mitochondrial	NME4	7	4.43e-11	5.83608	5.50004
60S ribosomal protein L10;60S ribosomal protein L10-like	RPL10;RPL10L	7	1.11e-98	2.96746	2.63157
Pre-mRNA-splicing factor CWC22 homolog	CWC22	3	3.14e-210	6.65974	6.32406
Protein LLP homolog	LLPH	1	0.0011946	5.14795	4.81445
Helicase-like transcription factor	HLTF	9	1.78e-38	4.82128	4.48779
HCLS1-associated protein X-1	HAX1	2	4.46e-18	4.81657	4.48391
Vesicle-trafficking protein SEC22b	SEC22B	2	2.2e-06	4.92509	4.59269
NADH dehydrogenase [ubiquinone] 1 alpha subcomplex subunit 10, mitochondrial	NDUFA10	14	5.87e-41	5.50004	5.16915
Uncharacterized protein CXorf57	CXorf57	5	1.69e-15	4.28149	3.9507
116 kDa U5 small nuclear ribonucleoprotein component	EFTUD2;U5-116KD;SNRP116	9	0	7.16935	6.83897
Pre-mRNA-splicing factor SLU7	SLU7	4	9.86e-118	6.34803	6.01866
Serine/arginine-rich splicing factor 2	SRSF2;SFRS2	12	1e-72	5.98721	5.65818
Probable dimethyladenosine transferase	DIMT1	4	4.67e-61	5.48769	5.15954
Phosphoenolpyruvate carboxykinase [GTP], mitochondrial	PCK2	9	4.04e-22	4.38155	4.05354
Protein LTV1 homolog	LTV1	2	1.08e-73	5.87186	5.5445
Ubiquitin carboxyl-terminal hydrolase;Ubiquitin carboxyl-terminal hydrolase 42	USP42	8	9.39e-08	4.19937	3.87206
DNA-directed RNA polymerase I subunit RPA49	POLR1E	4	3.97e-124	5.75985	5.43303
Centromere/kinetochore protein zw10 homolog	ZW10	5	3.65e-10	3.37654	3.05053
Myc proto-oncogene protein	MYC	55	7.92e-12	5.66511	5.34028
Mitochondrial thiamine pyrophosphate carrier	DKFZp667O1614;SLC25A19	5	8.47e-40	4.89297	4.56914
Testis-specific Y-encoded-like protein 1	TSPYL;TSPYL1	3	1.37e-56	5.19407	4.87097
Lethal(3)malignant brain tumor-like protein 3	L3MBTL3	4	1.65e-43	4.94002	4.61778
Protein kinase C-binding protein 1	ZMYND8;DKFZp564P1772	7	3.24e-54	5.02231	4.70029
Casein kinase II subunit alpha	CSNK2A1;hCG_21984	7	2.83e-283	6.47098	6.149
WD repeat-containing protein 11	WDR11;DKFZp434L1715	6	3.94e-56	4.61951	4.29879
Pre-mRNA-processing-splicing factor 8	PRPF8	9	0	7.18859	6.869
Transcription termination factor 2	TTF2	2	1.23e-166	5.72829	5.40936
5-aminolevulinate synthase, nonspecific, mitochondrial	ALAS1	4	2.17e-06	4.51395	4.19609
Protein FRA10AC1	C10orf4;FRA10AC1	3	1.28e-10	5.2584	4.94124
Protein flightless-1 homolog	FLII	3	9.59e-144	5.19374	4.87774
Nucleolar protein 11	NOL11	2	2.42e-93	5.23183	4.91592
Protein transport protein Sec61 subunit alpha isoform 1	SEC61A1	13	4.77e-12	5.18648	4.87081
Phosphatidylserine synthase 1	PTDSS1	5	1.35e-11	4.59762	4.28264
WD repeat domain phosphoinositide-interacting protein 2	WIPI2	4	1.2e-06	4.5217	4.2071
U5 small nuclear ribonucleoprotein 200 kDa helicase	SNRNP200	13	0	7.12577	6.81226
Stress-70 protein, mitochondrial	HSPA9	12	0	6.49115	6.17814
Probable histone-lysine N-methyltransferase NSD2	WHSC1	5	2.97e-10	3.93298	3.62018
Zinc finger MYM-type protein 1	ZMYM1	4	2.98e-05	3.36645	3.05431
PHD finger protein 14	PHF14	2	2.18e-62	5.62673	5.31555
Protein ELYS	AHCTF1	5	5.68e-34	4.39801	4.08693
Cyclin-T1	CCNT1	8	2.08e-45	5.64581	5.33482
Uncharacterized protein C15orf52	C15orf52	2	0.0021522	2.94475	2.63392
Armadillo repeat-containing protein 5	ARMC5	7	0.0027973	3.5643	3.25399
Kinesin-like protein KIF23	KIF23	6	2.72e-105	5.24197	4.93191
Serine/threonine-protein phosphatase 4 regulatory subunit 3B	SMEK2	2	0.002764	3.63866	3.32861
Probable ATP-dependent RNA helicase DDX31	DDX31	3	4.13e-29	4.62864	4.31988
Translocation protein SEC63 homolog	SEC63	7	5.86e-87	5.3063	4.99803
TAF6-like RNA polymerase II p300/CBP-associated factor-associated factor 65 kDa subunit 6L	TAF6L	4	3.16e-10	4.3903	4.0834
Probable ATP-dependent RNA helicase DHX35	DHX35	10	4.58e-55	5.18318	4.87637
Dolichyl-diphosphooligosaccharide--protein glycosyltransferase subunit 1	RPN1	9	1.24e-42	4.96831	4.66174
3-hydroxyacyl-CoA dehydratase 3	PTPLAD1	6	5.09e-79	6.10054	5.79432
Ribonucleases P/MRP protein subunit POP1	POP1	3	8.99e-27	4.8704	4.56565
Dual specificity protein phosphatase 12	DUSP12	1	0.0022248	4.10319	3.79898
DNA-directed RNA polymerase II subunit RPB2;DNA-directed RNA polymerase	POLR2B	7	0	7.62661	7.32278
Cleavage and polyadenylation specificity factor subunit 6	CPSF6	4	2.24e-17	4.74819	4.44487
DnaJ homolog subfamily A member 3, mitochondrial	DNAJA3	7	2.56e-47	5.5396	5.23631
Small nuclear ribonucleoprotein Sm D2	SNRPD2	1	4.64e-191	6.95245	6.65024
Kinesin-like protein KIF20B	KIF20B;MPHOSPH1	5	5.86e-268	4.96031	4.65829
Voltage-dependent anion-selective channel protein 2	VDAC2	4	6e-12	5.01094	4.70909
High mobility group protein 20A	HMG20A	5	3.92e-12	5.47336	5.17243
Transformer-2 protein homolog beta	TRA2B;DKFZp686F18120	7	1.68e-97	7.58306	7.28264
DNA-directed RNA polymerase;DNA-directed RNA polymerase I subunit RPA2	POLR1B	14	1.45e-09	4.0893	3.78895
Splicing factor 3A subunit 2	SF3A2	2	1.19e-26	6.62582	6.3258
Cleavage and polyadenylation specificity factor subunit 1	CPSF1	5	0	6.06804	5.76807
Borealin	CDCA8	3	1.14e-26	4.64322	4.34357
Coatomer subunit gamma-1;Coatomer subunit gamma	COPG1;COPG	5	6.65e-46	4.99869	4.70018
Serine/arginine-rich splicing factor 1	SRSF1	4	2.36e-87	7.35765	7.05949
Chromodomain-helicase-DNA-binding protein 4	CHD4	19	0	5.8906	5.59314
Cleavage and polyadenylation specificity factor subunit 3	CPSF3	9	2.85e-89	5.99988	5.70258
Histone deacetylase 3	HDAC3	1	3.81e-48	4.39051	4.09363
Putative RNA-binding protein 15B	RBM15B	2	1.27e-15	4.79866	4.50199
Pentatricopeptide repeat-containing protein 3, mitochondrial	PTCD3	5	1.13e-128	6.00958	5.71367
Uncharacterized protein C19orf29	C19orf29	3	2.31e-187	5.43439	5.13897
Cullin-3	CUL3	5	2.61e-35	4.94395	4.6489
U5 small nuclear ribonucleoprotein 40 kDa protein	SNRNP40;WDR57	5	5.16e-282	7.08106	6.78735
Bromodomain adjacent to zinc finger domain protein 2A	BAZ2A	6	0	6.80839	6.51572
DNA-directed RNA polymerases I, II, and III subunit RPABC1	POLR2E	3	1.54e-130	7.52831	7.23586
Nucleus accumbens-associated protein 1	NACC1	1	9.29e-31	4.20986	3.91752
Protein arginine N-methyltransferase 3	PRMT3	5	5.86e-13	4.97218	4.67995
Ras-related protein Rab-34	RAB34	11	0.00011778	4.09715	3.80493
E3 ubiquitin-protein ligase Hakai	CBLL1	6	8.35e-06	4.95975	4.66785
Delta-1-pyrroline-5-carboxylate synthase;Glutamate 5-kinase;Gamma-glutamyl phosphate reductase	ALDH18A1	1	1.25e-99	6.42914	6.13843
28S ribosomal protein S29, mitochondrial	DAP3	4	2.47e-154	6.08533	5.79517
E3 SUMO-protein ligase PIAS1	PIAS1;PIAS2	6	1.83e-31	4.77969	4.48992
DNA-directed RNA polymerase, mitochondrial	POLRMT	1	3.2e-214	5.92862	5.63917
Zinc finger protein 711	ZNF711	5	1.12e-142	5.72731	5.43851
Tricarboxylate transport protein, mitochondrial	SLC25A1	4	3.18e-58	6.15327	5.86478
AF4/FMR2 family member 4	AFF4	4	1.26e-269	5.98156	5.69419
DNA topoisomerase 2-alpha;DNA topoisomerase 2	TOP2A	4	0	6.61224	6.32488
Midasin	MDN1	8	0	5.71954	5.4325
		1	0	4.04681	3.75984
Calcium-binding mitochondrial carrier protein Aralar2	SLC25A13	8	1.36e-82	5.37978	5.09314
Aurora kinase B	aurkb;AURKB;aurkb-sv1;aurkb-sv2	14	1.93e-38	5.64488	5.35849
Nuclear pore complex protein Nup205	NUP205	9	8.87e-48	4.79452	4.50846
Poly [ADP-ribose] polymerase 12	ZC3HDC1;PARP12	3	3.71e-05	4.38239	4.09663
Cancer-related nucleoside-triphosphatase	C1orf57;NTPCR	3	3.49e-07	4.36184	4.07624
U3 small nucleolar ribonucleoprotein protein IMP4	MGC19606;IMP4	6	1.08e-51	4.90679	4.62173
Exocyst complex component 8	EXOC8	1	2.2e-06	3.92501	3.64052
		1	7.37e-148	4.67582	4.39266
Isoleucine--tRNA ligase, mitochondrial	IARS2	3	1.04e-20	4.64942	4.36629
WD repeat-containing protein 75	WDR75	3	4.15e-20	5.0892	4.80688
Importin subunit alpha-3;Importin subunit alpha	KPNA3	5	0.00046364	3.38995	3.11012
Prostaglandin E synthase 3	PTGES3	6	1.46e-38	5.81516	5.53638
Pre-mRNA-splicing factor ISY1 homolog	ISY1	4	6.08e-156	6.2446	5.96582
Cytochrome c oxidase subunit 2	COX2;COII;MT-CO2	150	0.0027852	4.75825	4.4807
28S ribosomal protein S9, mitochondrial	MRPS9	2	6.14e-160	6.40822	6.13136
Zinc finger protein Rlf	RLF	3	2.12e-32	4.06153	3.78516
Lysine-specific demethylase PHF2	PHF2	5	4.13e-221	6.25549	5.97941
Enhancer of polycomb homolog 2	EPC2;DKFZP566F2124	7	1.47e-129	5.5081	5.23221
Transcription elongation regulator 1	TCERG1	4	1.68e-86	5.70801	5.43234
Monocarboxylate transporter 1	SLC16A1	7	0.0032929	4.38934	4.11381
Isoleucine--tRNA ligase, cytoplasmic	IARS;DKFZp686L0869;DKFZp686L17145	13	5.39e-43	4.59834	4.32292
Heterogeneous nuclear ribonucleoproteins C1/C2	HNRNPC;hCG_1641229	35	6.74e-296	7.41913	7.14436
Multiple myeloma tumor-associated protein 2	MMTAG2	1	2.92e-126	5.99671	5.72197
G protein-coupled receptor kinase 6	GRK6	4	3.41e-09	4.17791	3.90331
DNA repair protein XRCC3	XRCC3	5	1.7e-06	4.10714	3.83315
DNA (cytosine-5)-methyltransferase 3A	DNMT3A	6	4.76e-33	4.60352	4.32968
	KRT1	1	0	7.92167	7.64789
ADNP homeobox protein 2	ADNP2	3	4.21e-19	4.62647	4.35282
PH-interacting protein	PHIP	5	1.83e-36	4.53656	4.26293
Cyclin-dependent kinase 11B;Cyclin-dependent kinase 11A	CDK11B;CDC2L1;CDK11A;CDC2L2	23	1.25e-169	6.57186	6.29962
General transcription factor 3C polypeptide 3	GTF3C3	5	2.52e-46	4.80152	4.52929
Mediator of RNA polymerase II transcription subunit 14	MED14	4	7.58e-63	5.28533	5.01351
40S ribosomal protein S8	RPS8	4	3.45e-269	7.71389	7.44217
DDB1- and CUL4-associated factor 7	DCAF7	4	3.48e-37	5.38326	5.11274
Sarcoplasmic/endoplasmic reticulum calcium ATPase 2	ATP2A2	13	5.27e-229	6.27105	6.00134
Williams-Beuren syndrome chromosomal region 16 protein	WBSCR16	7	0.00011219	4.26378	3.99415
2,5-phosphodiesterase 12	PDE12	2	8.65e-48	4.90068	4.63134
BUD13 homolog	BUD13	3	1.21e-62	5.59384	5.32451
Anaphase-promoting complex subunit 1	ANAPC1	3	2.32e-16	4.14261	3.87352
Dynein light chain 1, cytoplasmic;Dynein light chain 2, cytoplasmic	DYNLL1;DNCL1;DYNLL2	5	1.19e-22	6.43602	6.16711
Macoilin	TMEM57	1	2.79e-05	4.38214	4.11327
Mitochondrial import inner membrane translocase subunit TIM50	TIMM50	3	3.44e-177	6.42132	6.15302
Peptidyl-prolyl cis-trans isomerase FKBP8	FKBP8	4	8.82e-45	5.21759	4.94941
28S ribosomal protein S24, mitochondrial	MRPS24	1	1.15e-09	5.77423	5.50607
Nucleolar pre-ribosomal-associated protein 1	URB1	1	3.23e-70	4.66509	4.39716
SNW domain-containing protein 1	SNW1	12	1.7e-284	7.00625	6.73861
Bifunctional heparan sulfate N-deacetylase/N-sulfotransferase 2;Heparan sulfate N-deacetylase 2;Heparan sulfate N-sulfotransferase 2	NDST2	3	0.0031409	3.75984	3.49251
		1	3.49e-23	4.72513	4.45802
RNA polymerase-associated protein RTF1 homolog	RTF1	2	2.79e-17	4.53789	4.27079
Acyl-coenzyme A thioesterase 8	ACOT8;PTE1	7	0.002878	4.22994	3.96311
Sorting nexin-27	SNX27	5	3.57e-22	5.60417	5.33748
Vacuolar protein sorting-associated protein 26A	VPS26A	6	4.03e-43	5.15881	4.8922
NADH dehydrogenase [ubiquinone] iron-sulfur protein 7, mitochondrial	NDUFS7	13	0.0010287	3.06186	2.79566
Rho GTPase-activating protein 23	ARHGAP23	3	1.73e-05	4.02412	3.75882
DNA polymerase;DNA polymerase alpha catalytic subunit	POLA1	2	8.86e-20	3.96846	3.70352
Glutamate dehydrogenase 1, mitochondrial;Glutamate dehydrogenase;Glutamate dehydrogenase 2, mitochondrial	GLUD1;GLUD2	17	9.84e-52	4.84678	4.58202
DNA methyltransferase 1-associated protein 1	DMAP1	11	2.43e-227	6.29872	6.03555
Metastasis-associated protein MTA1	MTA1	12	2.3e-116	5.68852	5.42535
5-nucleotidase	NT5E	7	0.0019705	3.47322	3.21029
Proline-rich protein PRCC	PRCC	4	6.94e-12	4.57104	4.30822
SWI/SNF-related matrix-associated actin-dependent regulator of chromatin subfamily A member 5	SMARCA5	6	0	7.29631	7.03362
Cytochrome b-c1 complex subunit 2, mitochondrial	UQCRC2	6	2.01e-53	4.51913	4.25689
Glycogen [starch] synthase, muscle	GYS1	9	2.2e-59	5.96753	5.70539
Ras-related protein Rab-13	RAB13;hCG_1996054	26	5.05e-47	5.70185	5.44022
Peptidyl-prolyl cis-trans isomerase-like 4	PPIL4	7	1.43e-74	5.68523	5.42431
X-ray repair cross-complementing protein 5	XRCC5	2	1.25e-21	4.97178	4.71089
Putative GTP-binding protein 6	GTPBP6	6	1.04e-88	5.41332	5.1525
Serine/threonine-protein phosphatase 2A 65 kDa regulatory subunit A alpha isoform	PPP2R1A	11	1.77e-18	4.59908	4.33842
28S ribosomal protein S31, mitochondrial	MRPS31	1	7.38e-276	5.86937	5.60886
Zinc finger MYM-type protein 3	ZMYM3	5	2.37e-57	5.06659	4.80633
RNA-binding protein 12B	RBM12B	2	3.91e-24	4.78958	4.52937
Nucleoporin NUP188 homolog	NUP188	4	1.56e-51	4.77433	4.51545
Splicing factor 3B subunit 1	SF3B1	11	0	6.56468	6.30679
Probable cytosolic iron-sulfur protein assembly protein CIAO1	CIAO1	3	3.21e-31	4.86142	4.6036
Peptidyl-prolyl cis-trans isomerase CWC27 homolog	CWC27	3	1.71e-70	5.30322	5.04603
DNA polymerase delta catalytic subunit;DNA polymerase	POLD1	4	1.42e-41	4.97137	4.71451
WW domain-binding protein 11	WBP11	6	9.04e-106	6.03395	5.77738
Centrosomal protein of 78 kDa	CEP78	5	3.73e-24	4.59234	4.33578
Cyclin-dependent kinase inhibitor 2A, isoform 4	CDKN2A	2	0.002865	5.21357	4.95715
Ankyrin repeat and KH domain-containing protein 1	ANKHD1;FLJ00246	11	5.96e-27	3.5097	3.2537
Neutral amino acid transporter B(0)	SLC1A5	8	1.56e-16	4.93751	4.6824
U4/U6 small nuclear ribonucleoprotein Prp3	PRPF3	7	1.17e-90	5.95402	5.69931
Core histone macro-H2A.1;Histone H2A	H2AFY	4	8.97e-266	7.7752	7.52076
M-phase phosphoprotein 8	MPHOSPH8	4	1.82e-11	4.83397	4.57961
RNA polymerase II-associated protein 3	RPAP3	2	9.15e-167	5.31998	5.06607
ATP-dependent DNA helicase Q1	RECQL	7	3.18e-146	6.06874	5.81523
MRG-binding protein	URCC4;MRGBP	2	2.84e-50	5.13726	4.88399
SLIT-ROBO Rho GTPase-activating protein 1	SRGAP1	1	0.002928	3.88612	3.6332
Protein IWS1 homolog	IWS1	5	3.93e-110	6.07918	5.82707
G-rich sequence factor 1	GRSF1	10	1.08e-08	5.19595	4.94526
28S ribosomal protein S28, mitochondrial	MRPS28	11	9.93e-12	5.58132	5.33197
Putative pre-mRNA-splicing factor ATP-dependent RNA helicase DHX16	DHX16	11	3.06e-131	5.84042	5.59168
DNA polymerase;DNA polymerase epsilon catalytic subunit A	POLE;POLE1	14	1.72e-74	4.59998	4.35292
LIM and senescent cell antigen-like-containing domain protein 1	LIMS1	2	1e-07	4.81107	4.56422
Splicing factor 3A subunit 1	SF3A1	6	1.34e-165	6.53974	6.29352
Peptidyl-prolyl cis-trans isomerase G;Peptidyl-prolyl cis-trans isomerase	PPIG	10	5.66e-31	5.59467	5.34887
Nitric oxide synthase-interacting protein	NOSIP	3	3.91e-121	5.36864	5.12317
Transcription factor 20	TCF20	2	1.87e-30	4.41857	4.17348
Threonine--tRNA ligase, mitochondrial	TARS2	8	1.87e-86	5.39157	5.14681
39S ribosomal protein L15, mitochondrial	MRPL15	3	7.52e-10	4.09047	3.84612
Origin recognition complex subunit 1	ORC1;ORC1L	4	1.44e-29	4.20254	3.95854
Neuralized-like protein 4	NEURL4;hCG_42028	5	1.59e-45	4.75558	4.51187
Cleavage stimulation factor subunit 3	CSTF3	4	3.27e-32	4.37086	4.12808
Calpain-1 catalytic subunit	CAPN1	16	1.68e-29	4.68793	4.44522
Paired amphipathic helix protein Sin3a	SIN3A	3	1.65e-103	5.02841	4.78601
MORC family CW-type zinc finger protein 3	MORC3	4	6.71e-12	4.12762	3.88532
Mediator of RNA polymerase II transcription subunit 26	MED26	3	1.51e-05	4.72227	4.48021
Ribosome biogenesis protein NSA2 homolog	NSA2;CDK105	3	1.3e-35	6.0271	5.78516
Beta-catenin-like protein 1	CTNNBL1	4	6.62e-17	4.83752	4.59573
Serine/threonine-protein phosphatase PGAM5, mitochondrial	PGAM5-L;PGAM5	3	6.51e-174	7.09026	6.84853
DNA damage-binding protein 1	DDB1	20	5.5e-28	5.42367	5.18227
E3 ubiquitin-protein ligase ARIH1	ARIH1	5	9.48e-55	4.86431	4.62314
Probable helicase with zinc finger domain	HELZ	4	1.09e-137	4.80162	4.56062
Chromodomain-helicase-DNA-binding protein 8	CHD8	4	4.31e-184	5.18219	4.94206
Leukocyte receptor cluster member 8	LENG8	4	1.89e-34	4.64712	4.40709
Probable ATP-dependent RNA helicase DHX37	DHX37	2	2.68e-80	5.30876	5.06926
Long-chain-fatty-acid--CoA ligase 3	ACSL3	8	7.67e-185	5.75432	5.51493
AP-2 complex subunit alpha-1	AP2A1	3	1.1e-129	6.08672	5.84733
Zinc finger CCCH domain-containing protein 7A	ZC3H7A	8	1.46e-07	4.43648	4.19714
Histone acetyltransferase KAT5	KAT5	9	8.33e-52	5.56005	5.32104
E3 ISG15--protein ligase HERC5	HERC5	5	3.63e-22	4.69719	4.45833
Protein FAM91A1	FAM91A1	5	2.83e-09	4.11374	3.87548
ATPase family AAA domain-containing protein 5	ATAD5	2	2.21e-11	3.81537	3.57725
Asparagine--tRNA ligase, cytoplasmic	NARS	6	1.51e-45	4.88177	4.64381
DNA-directed RNA polymerase II subunit RPB7	POLR2G	4	6.79e-175	6.84477	6.60705
Nuclear RNA export factor 1	NXF1	9	2.96e-165	5.837	5.60007
Ubiquitin-conjugating enzyme E2 E3;Ubiquitin-conjugating enzyme E2 E2;Ubiquitin-conjugating enzyme E2 E1	UBE2E3;UBE2E2;UBE2E1	10	2.42e-05	5.11528	4.87846
Ubiquitin-40S ribosomal protein S27a;Ubiquitin;40S ribosomal protein S27a;Polyubiquitin-C;Ubiquitin;Polyubiquitin-B;Ubiquitin;Ubiquitin-60S ribosomal protein L40;Ubiquitin;60S ribosomal protein L40	RPS27A;UBC;DKFZp434K0435;UBB;UBA52	32	1.22e-123	8.1664	7.93028
Guanine nucleotide-binding protein-like 3-like protein	GNL3L	3	8.69e-90	7.36721	7.13149
Tuftelin-interacting protein 11	TFIP11	14	1.85e-294	6.21851	5.98324
Phospholipase A-2-activating protein	PLAA	5	1.65e-63	4.95233	4.7171
Zinc finger protein 92	ZNF92	2	3.68e-08	4.49758	4.26297
Serine/arginine-rich splicing factor 3	SFRS3;SRSF3	3	2.06e-42	5.91929	5.68661
Mediator of RNA polymerase II transcription subunit 23	MED23;CRSP3	13	1.45e-13	3.52395	3.29212
CAD protein;Glutamine-dependent carbamoyl-phosphate synthase;Aspartate carbamoyltransferase;Dihydroorotase	CAD	17	1.07e-68	4.95117	4.7194
Cleavage and polyadenylation specificity factor subunit 2	CPSF2	4	4.41e-136	6.01182	5.78019
Histone lysine demethylase PHF8	PHF8	14	1.62e-125	5.55465	5.32309
Interferon-inducible double stranded RNA-dependent protein kinase activator A	PRKRA	5	2.42e-09	5.24204	5.0106
Nuclear pore complex protein Nup93	NUP93	13	7.62e-71	4.93242	4.70103
General transcription factor 3C polypeptide 4	GTF3C4	3	2.28e-23	4.64786	4.41706
Clathrin heavy chain 1	CLTC	3	0	5.84331	5.61256
MMS19 nucleotide excision repair protein homolog	MMS19	11	3.23e-14	4.79463	4.56418
Protein inscuteable homolog	INSC	4	0.00068	5.9623	5.73189
Aspartyl/asparaginyl beta-hydroxylase	ASPH	12	9.25e-33	4.79549	4.56567
Short/branched chain specific acyl-CoA dehydrogenase, mitochondrial	ACADSB	3	4e-18	4.74371	4.51452
Alpha-1,3/1,6-mannosyltransferase ALG2	ALG2	2	2.3e-07	3.99341	3.76424
Sodium/potassium-transporting ATPase subunit alpha-1	ATP1A1	8	2.54e-22	4.2463	4.0182
Cell division cycle protein 16 homolog	CDC16	4	9.03e-33	4.62431	4.39726
Vascular endothelial zinc finger 1	VEZF1	8	2.71e-19	5.30001	5.07302
Nuclear pore complex protein Nup98-Nup96;Nuclear pore complex protein Nup98;Nuclear pore complex protein Nup96	NUP98	3	1.14e-12	4.1651	3.93844
Putative ATP-dependent RNA helicase DDX11-like protein 8;Putative ATP-dependent RNA helicase DDX12;Probable ATP-dependent RNA helicase DDX11	DDX11L8;DDX11;DDX12P;CHLR1	13	1.2e-13	4.61447	4.38792
Methyl-CpG-binding domain protein 1	MBD1	5	1.37e-54	5.63543	5.40909
mRNA-capping enzyme;Polynucleotide 5-triphosphatase;mRNA guanylyltransferase	RNGTT	6	2.94e-43	5.54279	5.31654
Histone H3.1;Histone H3.1t;Histone H3.2	HIST1H3A;HIST3H3;HIST2H3A	3	6.01e-37	9.18356	8.95804
Transcriptional repressor p66-alpha	GATAD2A	11	2.74e-60	5.58163	5.35662
Uncharacterized protein C10orf12	C10orf12	3	3.49e-06	3.43621	3.21255
Eukaryotic translation initiation factor 2 subunit 1	EIF2S1	4	2.8e-295	5.94591	5.72244
PAX-interacting protein 1	PAXIP1	6	1.03e-231	5.7538	5.53108
Pogo transposable element with ZNF domain	POGZ	8	1.59e-215	5.49505	5.27374
26S proteasome non-ATPase regulatory subunit 13	PSMD13	7	0.002934	4.1498	3.92883
Glutaminase kidney isoform, mitochondrial	GLS	8	1.46e-42	4.88056	4.66
Mitochondrial-processing peptidase subunit beta	PMPCB;DKFZp586I1223	10	4.33e-25	4.9893	4.77031
WD repeat-containing protein 82	WDR82	3	1.87e-181	6.13363	5.91467
E3 ubiquitin-protein ligase listerin	LTN1	3	2.31e-46	4.83338	4.61477
Poly(A) polymerase gamma	PAPOLG	6	1.28e-13	3.64722	3.42862
Mediator of RNA polymerase II transcription subunit 8	MED8	1	0.0003521	3.31427	3.09588
40S ribosomal protein S27	RPS27	3	1.91e-26	6.91277	6.69455
Mothers against decapentaplegic homolog 3;Mothers against decapentaplegic homolog 9	SMAD3;SMAD9	18	1.09e-15	4.82825	4.61011
DNA-directed RNA polymerase III subunit RPC1;DNA-directed RNA polymerase	POLR3A	7	8.39e-14	4.13402	3.91632
Histone H2B;Histone H2B type 1-K;Histone H2B type 1-C/E/F/G/I;Histone H2B type 1-D;Histone H2B type 2-F;Histone H2B type 1-H;Histone H2B type 1-N;Histone H2B type 1-M;Histone H2B type F-S	HIST1H2BF;HIST1H2BK;HIST1H2BC;HIST2H2BF;HIST1H2BD;HIST1H2BH;HIST1H2BN;HIST1H2BM;H2BFS	12	2.11e-148	9.08529	8.86842
Guanine nucleotide-binding protein G(k) subunit alpha	GNAI3	18	9.35e-30	5.38705	5.17132
AP-3 complex subunit delta-1	AP3D1	7	1.22e-102	5.40123	5.18594
Putative RNA polymerase II subunit B1 CTD phosphatase RPAP2	RPAP2	1	3.65e-251	6.56619	6.35162
Basic leucine zipper and W2 domain-containing protein 1	BZW1;hCG_2022736	3	0.0046649	4.16741	3.95317
AP-2 complex subunit beta	AP2B1;DKFZp781K0743	18	1.07e-160	6.0958	5.8817
Exocyst complex component 2	EXOC2	6	2.92e-44	4.31783	4.10449
WD repeat-containing protein 76	WDR76	2	3.63e-74	5.37394	5.16062
Symplekin	SYMPK;SYMPK variant protein	5	1.08e-23	4.32517	4.11214
Leucine-rich PPR motif-containing protein, mitochondrial	LRPPRC	11	0	5.98872	5.77569
Tyrosine-protein kinase receptor;Kinesin-1 heavy chain	KIF5B-ALK;KIF5B	5	3.02e-60	4.65071	4.438
Mediator of RNA polymerase II transcription subunit 17	MED17	6	1.05e-51	5.34986	5.13805
Nitric oxide-associated protein 1	NOA1	2	0.002725	4.05778	3.84599
Microfibrillar-associated protein 1	MFAP1	2	9.5e-137	6.97351	6.76212
Krev interaction trapped protein 1	CCM1;KRIT1	6	1.09e-06	3.7189	3.50761
Succinyl-CoA ligase [GDP-forming] subunit beta, mitochondrial	SUCLG2;DKFZp586M2023	7	7.4e-18	4.46578	4.25457
Lysine-specific demethylase 6A	UTX;KDM6A;DKFZp451J023	192	0	6.23172	6.02094
Lanosterol 14-alpha demethylase	CYP51A1	3	0.0021743	4.1856	3.97488
Nucleolin	NCL	10	0	8.30105	8.09057
Phosphatidylinositide phosphatase SAC1	SACM1L	7	6.19e-05	3.63745	3.42719
Coatomer subunit alpha;Xenin;Proxenin	COPA	1	0	6.18848	5.97835
Small ubiquitin-related modifier 2;Small ubiquitin-related modifier 4	SUMO2;SUMO4	3	1.31e-35	7.83939	7.62948
Transcriptional repressor protein YY1;Transcription factor YY2	YY1;YY2	4	1.17e-42	5.33666	5.12688
Probable ATP-dependent RNA helicase DHX40	DHX40	5	2.09e-34	4.50386	4.29411
DnaJ homolog subfamily C member 7	DNAJC7	6	1.79e-16	4.7642	4.55473
Mitochondrial import receptor subunit TOM70	TOMM70A	4	7.25e-35	5.0167	4.80823
Protoporphyrinogen oxidase	PPOX	9	0.00088715	4.08725	3.87904
Serine/threonine-protein kinase MRCK beta	CDC42BPB	16	2.53e-29	4.45717	4.24934
Cytochrome b-c1 complex subunit 1, mitochondrial	UQCRC1	2	0.0016029	4.46243	4.25481
DNA-directed RNA polymerase I subunit RPA34	CD3EAP	4	4.04e-21	5.10765	4.90013
Chromobox protein homolog 1	CBX1	4	3.03e-66	5.58863	5.38164
Remodeling and spacing factor 1	RSF1	7	0	5.74626	5.53959
Kinesin-like protein KIF13B	KIF13B	5	1.21e-13	4.57972	4.37313
Myosin-9	MYH9	15	0	6.33353	6.12779
UPF0361 protein C3orf37	C3orf37	7	3.33e-43	4.55838	4.35278
Rac GTPase-activating protein 1	RACGAP1	24	8.95e-85	5.21429	5.0092
Peptidylprolyl isomerase domain and WD repeat-containing protein 1	PPWD1	12	8.82e-56	5.85688	5.65186
Zinc finger Ran-binding domain-containing protein 2	ZRANB2	1	9.07e-160	6.212	6.00711
Histone H1.4	HIST1H1E	5	1.64e-92	6.18438	5.97963
Spindlin-1;Spindlin-3	SPIN1;SPIN3	2	1e-08	4.60656	4.4019
Arginine and glutamate-rich protein 1	ARGLU1	4	2.49e-08	5.51721	5.31323
DNA mismatch repair protein Mlh1	MLH1	21	3.22e-15	4.62228	4.4183
TATA box-binding protein-associated factor RNA polymerase I subunit B	TAF1B	4	1.25e-12	3.78383	3.57993
Zinc finger MYM-type protein 4	ZMYM4	2	2.29e-120	5.20588	5.00217
Ribosome biogenesis protein BRX1 homolog	BRIX1;BXDC2;BRIX	4	2.64e-38	5.72855	5.52498
U4/U6.U5 tri-snRNP-associated protein 2	USP39	12	4.61e-136	5.84017	5.63685
Activating signal cointegrator 1 complex subunit 3	ASCC3	3	3.34e-198	5.51227	5.30905
	SMARCA1	1	0	3.57015	3.36721
Microtubule-associated protein 1B;MAP1 light chain LC1	MAP1B;DKFZp686F1345	16	0	5.39531	5.19251
TRAF-type zinc finger domain-containing protein 1	TRAFD1	1	3.66e-14	3.17747	2.97468
E3 ubiquitin-protein ligase HERC2	HERC2	9	1.15e-152	4.7137	4.51131
Thyroid hormone receptor-associated protein 3	THRAP3	1	0	6.90684	6.70514
Proteasome subunit alpha type-4;Proteasome subunit alpha type;Proteasome subunit beta type	PSMA4	13	6.78e-14	5.11214	4.91071
Polyglutamine-binding protein 1	PQBP1	4	6.37e-106	5.52797	5.32675
Replication factor C subunit 5	RFC5	11	8.52e-29	5.46944	5.26947
Annexin A2;Annexin;Putative annexin A2-like protein	ANXA2;ANXA2P2	20	1.04e-07	3.18763	2.98821
Isocitrate dehydrogenase [NAD] subunit gamma, mitochondrial	IDH3G;hCG_2004980	9	0.0034085	4.03479	3.83595
Myeloid leukemia factor 2	MLF2	4	2.43e-08	5.33618	5.13748
Sentrin-specific protease 3	SENP3	1	1.78e-97	5.77526	5.57739
Mitochondrial ribonuclease P protein 1	RG9MTD1	2	4.56e-76	5.23172	5.03391
Transcriptional regulator ATRX	ATRX	7	2.19e-140	5.02584	4.82896
Zinc finger protein 644	ZNF644	10	1.19e-24	4.70626	4.50961
Headcase protein homolog	HECA	1	1.59e-79	5.80103	5.60521
RNA-binding protein 39	RBM39;DKFZp781C0423;DKFZp686A11192;DKFZp686C17209;DKFZp781I1140	33	8.58e-263	6.92833	6.7326
DNA topoisomerase 3-alpha;DNA topoisomerase	TOP3A	4	4.18e-08	4.03675	3.8415
Calcium homeostasis endoplasmic reticulum protein	CHERP	4	4.06e-36	5.49063	5.29552
Metastasis-associated protein MTA2	MTA2;DKFZp686F2281	2	2.79e-155	5.76899	5.57436
Coatomer subunit beta	COPB2	9	1.53e-115	5.75009	5.55692
Protein AATF	AATF	1	4.79e-25	4.97094	4.77779
Protein Red	IK;CSA2;DKFZp564B112	11	9.98e-136	6.95599	6.76311
Trans-2,3-enoyl-CoA reductase	TECR	4	4.12e-33	6.09332	5.90065
Pre-mRNA-splicing factor ATP-dependent RNA helicase PRP16	DHX38	9	2.32e-105	5.04552	4.85414
		2	4.44e-71	4.87844	4.68713
Ubiquitin carboxyl-terminal hydrolase 3;Ubiquitin carboxyl-terminal hydrolase	USP3	14	3.88e-93	4.60062	4.40951
DNA-directed RNA polymerase II subunit RPB1	POLR2A	3	0	7.60729	7.41644
Pre-mRNA-processing factor 19	PRPF19	5	4.91e-258	7.49983	7.31003
rRNA 2-O-methyltransferase fibrillarin	FBL	3	4.57e-43	6.36376	6.17435
Protein RRP5 homolog	PDCD11	4	6.86e-283	5.61166	5.42246
Serine/arginine-rich splicing factor 6	SRSF6;SFRS6	4	7.57e-143	7.16667	6.97775
Mitotic checkpoint protein BUB3	BUB3	2	2.86e-55	5.97857	5.78975
X-ray repair cross-complementing protein 6	XRCC6	9	2.73e-83	5.36092	5.17237
Rotatin	RTTN	2	1e-05	5.20629	5.01803
Ski oncogene	SKI	3	9.07e-24	4.50896	4.32094
Guanine nucleotide-binding protein G(I)/G(S)/G(T) subunit beta-2;Guanine nucleotide-binding protein G(I)/G(S)/G(T) subunit beta-1;Guanine nucleotide-binding protein subunit beta-4	GNB2;GNB1;GNB4	31	1.18e-78	6.07831	5.89167
Serine/arginine-rich splicing factor 9	SRSF9	4	3.8e-88	6.68765	6.50159
Heterogeneous nuclear ribonucleoprotein A0	HNRNPA0	1	2.11e-173	5.96208	5.77616
Fragile X mental retardation syndrome-related protein 1	FXR1	7	3.24e-26	5.19321	5.00792
Eukaryotic translation initiation factor 2D	EIF2D	4	3.4e-57	5.05668	4.87233
NADH-cytochrome b5 reductase 1	CYB5R1	2	0.0037283	3.26458	3.08079
ATP-dependent RNA helicase DDX3X;ATP-dependent RNA helicase DDX3Y	DDX3X;DDX3Y	20	0	6.80514	6.62147
Signal recognition particle receptor subunit alpha	SRPR	4	2.02e-64	5.55091	5.36752
Phenylalanine--tRNA ligase alpha subunit	FARSLA;FARSA	3	1.01e-12	5.09989	4.91659
Cap-specific mRNA (nucleoside-2-O-)-methyltransferase 1	FTSJD2	1	4.61e-09	3.44891	3.26562
Elongator complex protein 1	IKBKAP variant protein;IKBKAP;DKFZp781H1425	9	7.54e-76	4.37462	4.19142
Constitutive coactivator of PPAR-gamma-like protein 1	FAM120A	3	2.02e-231	5.708	5.52507
Exocyst complex component 7	EXOC7	7	6.07e-23	3.91418	3.73196
Serine/threonine-protein kinase ATR	ATR	4	3.39e-33	3.87595	3.69379
RNA exonuclease 1 homolog	REXO1	8	1.18e-79	5.34023	5.15836
Glyceraldehyde-3-phosphate dehydrogenase	GAPDH;GAPD	10	1.44e-63	5.41122	5.22955
Lamin-B receptor	LBR	2	2.99e-06	4.58305	4.40197
Ecotropic viral integration site 5 protein homolog	EVI5	3	5.58e-05	3.73589	3.55514
Nuclear pore complex protein Nup153	NUP153;NUP153 variant protein	5	3.11e-41	4.57858	4.39917
Sideroflexin-2	SFXN2	2	0.00021206	4.07438	3.89515
Cullin-associated NEDD8-dissociated protein 1	CAND1	9	2.78e-91	5.15048	4.97132
ATP-binding cassette sub-family D member 3	ABCD3	5	1.41e-69	5.4434	5.26437
RNA polymerase II elongation factor ELL	ELL	3	2.32e-72	5.37979	5.20082
Coatomer subunit beta	COPB1	4	2.22e-198	5.76174	5.58326
DNA replication licensing factor MCM7	MCM7	10	6.97e-236	6.3759	6.19756
Sacsin	SACS	4	3.61e-187	4.46679	4.28861
Cytoplasmic dynein 1 heavy chain 1	DYNC1H1	6	0	5.00843	4.83031
RING finger protein unkempt homolog	UNK	3	3.3e-267	6.67254	6.49454
Polycomb group RING finger protein 6	PCGF6	1	5.15e-08	5.07155	4.89392
ATPase family AAA domain-containing protein 1	ATAD1	2	0.00082362	4.55371	4.37608
Protein SEC13 homolog	SEC13	9	8.54e-42	4.74581	4.56841
Probable glutamate--tRNA ligase, mitochondrial	EARS2	5	9.38e-21	4.4903	4.31355
DNA mismatch repair protein Msh2	MSH2	14	2.41e-146	5.43267	5.25592
Protein unc-45 homolog A	UNC45A	4	7.38e-148	5.47884	5.30218
Nucleolar protein 10	NOL10	5	1.13e-25	5.00941	4.83347
Uncharacterized methyltransferase WBSCR22	WBSCR22	11	3.71e-57	5.54017	5.36436
Heterogeneous nuclear ribonucleoprotein Q	SYNCRIP	8	8.77e-51	4.72568	4.55004
Serine/arginine-rich splicing factor 8	SRSF8	3	8.17e-125	6.90377	6.72846
DNA-binding protein SATB2	SATB2	7	1.69e-25	5.12179	4.94706
Polynucleotide 5-hydroxyl-kinase NOL9	NOL9	1	1.37e-36	5.73824	5.56377
Fatty acid synthase;[Acyl-carrier-protein] S-acetyltransferase;[Acyl-carrier-protein] S-malonyltransferase;3-oxoacyl-[acyl-carrier-protein] synthase;3-oxoacyl-[acyl-carrier-protein] reductase;3-hydroxypalmitoyl-[acyl-carrier-protein] dehydratase;Enoyl-[ac	FASN	3	0	6.13085	5.95641
Kinesin-like protein KIF20A	KIF20A	5	0	5.80613	5.63177
tRNA (cytosine(34)-C(5))-methyltransferase	NSUN2	5	3.29e-189	6.06982	5.89597
Mitochondrial inner membrane protein	IMMT	16	7.08e-89	5.87003	5.69642
Pleiotropic regulator 1	PLRG1	6	0	6.8705	6.69774
Protein transport protein Sec23B	SEC23B	14	3.09e-17	4.68331	4.51083
Polyhomeotic-like protein 3	PHC3	7	5.58e-63	4.2319	4.06006
Zinc finger protein OZF	ZNF146	1	6.53e-10	5.00273	4.83088
Neurofibromin;Neurofibromin truncated	NF1	8	2.42e-116	4.77303	4.60149
mRNA turnover protein 4 homolog	MRTO4	2	2.87e-20	5.16095	4.9901
Histone-lysine N-methyltransferase EHMT1	EHMT1	4	1.48e-68	5.03679	4.86594
Probable methyltransferase TARBP1	TARBP1	1	2.19e-30	4.16923	3.99913
Eukaryotic translation initiation factor 3 subunit I	EIF3I	5	2.49e-19	4.93081	4.76122
Probable U3 small nucleolar RNA-associated protein 11	UTP11L	2	3.4e-05	5.12892	4.95939
Leucine--tRNA ligase, cytoplasmic	LARS	19	1.18e-69	4.88664	4.71725
Acyl-CoA dehydrogenase family member 11	ACAD11	6	1.21e-69	4.82635	4.65716
Heat shock 70 kDa protein 6;Putative heat shock 70 kDa protein 7	HSPA6;HSPA7	6	6.01e-127	6.36376	6.19457
RNA-binding protein Musashi homolog 2	MSI2	3	1.63e-16	4.83015	4.66123
THUMP domain-containing protein 3	THUMPD3	3	0.0019689	3.78659	3.61783
Vacuolar protein sorting-associated protein 18 homolog	VPS18	1	3.09e-40	4.36333	4.19487
Protein S100-A8	S100A8	1	0.0007881	3.68211	3.51423
GTP-binding protein 2	GTPBP2	10	4.65e-15	4.40975	4.24348
Zinc finger and BTB domain-containing protein 10	ZBTB10	4	6.98e-21	5.11803	4.95199
Condensin-2 complex subunit D3	NCAPD3	5	5.62e-92	4.72745	4.56183
40S ribosomal protein S12	RPS12	1	3.33e-48	6.6158	6.45019
Chromosome-associated kinesin KIF4A;Chromosome-associated kinesin KIF4B	KIF4A;KIF4B	24	1.78e-39	4.95238	4.78696
PCI domain-containing protein 2	PCID2	4	1.05e-29	4.77947	4.6144
Periodic tryptophan protein 2 homolog	PWP2	2	7.08e-10	4.60759	4.44262
Unconventional myosin-Ic	MYO1C	14	1.71e-210	5.53465	5.37024
Regulation of nuclear pre-mRNA domain-containing protein 2	RPRD2	1	1.02e-300	6.1887	6.02436
DNA repair protein XRCC1	XRCC1	7	2.8e-41	6.13539	5.97184
Serine/arginine-rich splicing factor 4	SFRS4;SRSF4	7	5.07e-88	5.39564	5.23223
Mediator of RNA polymerase II transcription subunit 12	MED12	12	1.45e-36	4.40737	4.24403
Myosin regulatory light chain 12B;Myosin regulatory light chain 12A;Myosin regulatory light polypeptide 9	MYL12B;MYL12A;MRLC3;MYL9	8	1.68e-101	5.22796	5.06528
40S ribosomal protein S14	RPS14	4	3.56e-125	7.63202	7.46962
60S ribosomal protein L36a	RPL36A	7	4.27e-22	7.13947	6.97729
Splicing factor 3A subunit 3	SF3A3	7	1.04e-204	6.45228	6.29055
E3 ubiquitin-protein ligase RBBP6	RBBP6	3	0	6.62979	6.46851
Major centromere autoantigen B	CENPB	4	1.89e-26	5.26347	5.10223
Methylosome protein 50	WDR77	5	9.13e-34	5.26849	5.10728
Serine/threonine-protein phosphatase PP1-gamma catalytic subunit;Serine/threonine-protein phosphatase	PPP1CC	10	2.18e-148	5.91731	5.75614
BEN domain-containing protein 3	BEND3	1	1.06e-27	4.71307	4.55195
T-complex protein 1 subunit delta	CCT4	7	7.81e-262	6.45705	6.29642
Kinesin-like protein KIF1C	KIF1C	1	3.96e-55	5.19212	5.03165
40S ribosomal protein S11	RPS11	1	1.11e-92	7.47983	7.31938
Cell division cycle 5-like protein	CDC5L	3	0	7.04685	6.88688
Serine/threonine-protein phosphatase 1 regulatory subunit 10	PPP1R10	4	2.41e-56	5.08066	4.92103
Cingulin	CGN	4	1.82e-07	3.68055	3.52103
39S ribosomal protein L47, mitochondrial	MRPL47	1	0.0019901	4.44257	4.28308
RanBP2-like and GRIP domain-containing protein 3;RanBP2-like and GRIP domain-containing protein 4	RGPD3;RGPD4	4	4.4e-251	4.35127	4.19215
Melanoma-associated antigen B1	MAGEB1	1	0.00077278	5.26021	5.10137
40S ribosomal protein S13	RPS13	2	7.69e-86	7.42062	7.26217
Lys-63-specific deubiquitinase BRCC36	BRCC3	3	0.0027165	2.94322	2.78486
Small nuclear ribonucleoprotein-associated protein;Small nuclear ribonucleoprotein-associated proteins B and B;Small nuclear ribonucleoprotein-associated protein N	SNRPB;SNRPN	11	9.67e-50	6.2863	6.12872
Tetratricopeptide repeat protein 14	TTC14;DKFZp451L0319;FLJ00166;DKFZp313K2110	6	3.21e-27	4.11932	3.96216
Unconventional myosin-IXb	MYO9B;MYO9B variant protein	9	4.71e-07	3.56559	3.40877
NF-X1-type zinc finger protein NFXL1	URCC5;NFXL1;HOZFP	3	2.54e-09	4.74997	4.59362
40S ribosomal protein S6	RPS6	6	3.51e-132	7.79164	7.63534
Ran GTPase-activating protein 1	RANGAP1	10	2.05e-252	5.6576	5.50169
Probable ATP-dependent RNA helicase DDX41	DDX41	6	3.61e-198	6.45206	6.29634
E3 ubiquitin-protein ligase SHPRH	SHPRH	4	1.3e-23	3.21381	3.05808
Vacuolar protein sorting-associated protein 35	VPS35;DKFZp686O2462	6	2.87e-96	5.24927	5.0937
Heat shock protein HSP 90-beta;Putative heat shock protein HSP 90-beta-3	HSP90AB1;HSP90AB3P	25	2.42e-220	6.16619	6.01115
Heat shock protein HSP 90-alpha	HSP90AA1	12	4.7e-189	5.5242	5.36948
Probable global transcription activator SNF2L1	SMARCA1	5	0	6.02694	5.87234
Splicing factor 3B subunit 4	SF3B4	4	6.5e-56	6.00629	5.85205
Small ubiquitin-related modifier 1	SUMO1	7	2.7e-23	6.54495	6.39104
40S ribosomal protein S17;40S ribosomal protein S17-like	RPS17;RPS17L	7	1.13e-65	6.67042	6.51659
Treacle protein	TCOF1	8	0	6.65863	6.50489
Zinc phosphodiesterase ELAC protein 2	ELAC2	7	1.97e-05	4.2397	4.08618
Enhancer of rudimentary homolog	ERH	2	3.52e-110	7.1659	7.01241
Oxysterol-binding protein;Oxysterol-binding protein-related protein 8	DKFZp686C0249;OSBPL8;DKFZp686A11164	9	1.71e-45	4.31505	4.16188
Putative ATP-dependent RNA helicase DHX33	DHX33	3	1.36e-18	4.75636	4.60345
Ribose-phosphate pyrophosphokinase;Ribose-phosphate pyrophosphokinase 1;Ribose-phosphate pyrophosphokinase 3	PRPS1;PRPS1L1	8	3.98e-24	5.32434	5.17389
Chromobox protein homolog 3	CBX3	4	3.49e-159	6.06262	5.91254
Lysine-specific histone demethylase 1B	KDM1B;AOF1	4	3.2e-26	4.50327	4.35322
Fanconi anemia group I protein	FANCI	10	3.08e-262	5.48792	5.33812
WD repeat-containing protein 43	WDR43	3	1.25e-41	5.35587	5.20615
RuvB-like 2	RUVBL2	4	0	6.62347	6.4739
Kinesin-like protein KIF2A	KIF2A	7	6.43e-151	5.65815	5.50866
Chromobox protein homolog 2	CBX2	1	2.02e-37	5.28504	5.13577
Mitofusin-2	MFN2	6	5.53e-21	4.39917	4.25054
Nuclear pore complex protein Nup133	NUP133	7	6.92e-48	4.89705	4.74856
Galactokinase	GALK1	7	1.9e-18	4.84736	4.6989
E3 UFM1-protein ligase 1	UFL1	2	1.56e-25	5.42964	5.28122
NEDD8-conjugating enzyme Ubc12	UBE2M	1	1.78e-20	5.00402	4.8558
Epithelial cell adhesion molecule	EPCAM	2	1.03e-10	3.57075	3.42263
Tyrosyl-DNA phosphodiesterase 1	TDP1	10	2.18e-20	4.31549	4.16749
Rho-related GTP-binding protein RhoG	RHOG;ARHG	2	1.12e-17	4.64983	4.50213
Histone acetyltransferase KAT6B	MYST4;KAT6B;KAT6A;DKFZp313G1618	5	2.78e-15	3.59131	3.44398
Serpin B12	SERPINB12	3	3.3e-08	4.14693	3.99967
Superkiller viralicidic activity 2-like 2	SKIV2L2	6	3.71e-101	5.62505	5.4778
Exosome complex exonuclease RRP44	DIS3	5	1.57e-20	4.59374	4.44688
DNA replication licensing factor MCM4	MCM4	9	1.07e-119	5.63379	5.48703
HEAT repeat-containing protein 1	HEATR1	10	1.98e-285	5.14631	5.00013
Splicing factor U2AF 35 kDa subunit;Splicing factor U2AF 26 kDa subunit	U2AF1;U2AF1L4	5	8.16e-172	7.20788	7.06172
Tetratricopeptide repeat protein 37	TTC37	2	1.04e-147	5.12209	4.97608
RecQ-mediated genome instability protein 1	RMI1	1	0.0029836	3.70938	3.56352
Pyruvate dehydrogenase E1 component subunit beta, mitochondrial	PDHB	4	8.6e-62	5.51742	5.37238
Nucleophosmin	NPM1	7	2.39e-149	6.93934	6.79452
Probable ATP-dependent RNA helicase YTHDC2	YTHDC2	6	7.92e-178	5.37387	5.22927
FERM and PDZ domain-containing protein 3	FRMPD3	1	0.0013253	3.87543	3.73151
RNA-binding protein Musashi homolog 1	MSI1	3	6.53e-38	5.20699	5.0639
Mitochondrial Rho GTPase;Mitochondrial Rho GTPase 1	RHOT1	2	1.1e-08	3.86059	3.71782
RNA-binding protein Raly	RALY	8	3.36e-56	6.25071	6.10806
Poly [ADP-ribose] polymerase 1	PARP1	9	0	7.17117	7.02873
Nipped-B-like protein	NIPBL	5	4.23e-235	5.4237	5.28233
CCAAT/enhancer-binding protein zeta	CEBPZ	4	5.18e-110	5.53394	5.3927
Zinc finger protein with KRAB and SCAN domains 1	ZKSCAN1	5	0.00020271	3.22134	3.08012
Heat shock cognate 71 kDa protein	HSPA8	25	0	7.0282	6.88708
		1	5.06e-267	4.95432	4.81321
Unconventional myosin-VI	MYO6	4	0	5.93786	5.79686
U3 small nucleolar ribonucleoprotein protein MPP10	MPHOSPH10	3	0.00048157	3.81894	3.67805
Glutaredoxin-3	GLRX3	1	1.04e-16	4.96462	4.82377
Interferon-induced, double-stranded RNA-activated protein kinase	EIF2AK2	9	1.55e-126	6.03471	5.894
Tetratricopeptide repeat protein 13	TTC13;DKFZp667K0918	4	0.00012782	3.60029	3.45959
Protein kinase C delta type	PRKCD	2	5.72e-41	4.23517	4.09454
Prohibitin	PHB;ZNF607	10	1.69e-07	4.05038	3.91
40S ribosomal protein S26;Putative 40S ribosomal protein S26-like 1	RPS26;RP11-151A6.3-001;RPS26P11	7	5.12e-49	7.02061	6.88073
Lamin-B2	LMNB2	1	5.22e-10	4.31923	4.18027
Leucine-rich repeat and calponin homology domain-containing protein 2	LRCH2	3	1.22e-40	4.91229	4.77332
FACT complex subunit SSRP1	SSRP1	4	0	7.25995	7.12113
Activating signal cointegrator 1 complex subunit 2	ASCC2	8	3.71e-23	5.471	5.33222
Putative helicase MOV-10	MOV10	5	4.58e-109	5.28867	5.15076
Vigilin	HDLBP;DKFZp686L08115	10	1.76e-18	3.91436	3.77658
Ribosomal biogenesis protein LAS1L	LAS1L	5	9.09e-270	5.79809	5.66068
Scaffold attachment factor B2	SAFB2	6	2.89e-75	4.71467	4.57728
Small subunit processome component 20 homolog	UTP20	2	1.51e-32	3.83022	3.69335
SWI/SNF-related matrix-associated actin-dependent regulator of chromatin subfamily D member 2	SMARCD2	2	7.01e-126	5.39452	5.25823
Elongation factor Ts;Elongation factor Ts, mitochondrial	TSFM	10	2.67e-53	5.43557	5.30103
Vacuolar protein sorting-associated protein 72 homolog	VPS72	3	2.77e-23	5.51896	5.38443
Zinc finger CCCH domain-containing protein 7B	ZC3H7B	1	6.64e-12	4.37295	4.23945
		2	2.05e-73	4.26494	4.13165
THO complex subunit 3	THOC3	5	1.03e-11	5.52458	5.39154
78 kDa glucose-regulated protein	HSPA5	2	4.15e-289	6.25326	6.12153
Pre-mRNA-processing factor 40 homolog A	PRPF40A	10	7.34e-93	6.08927	5.95772
WD repeat-containing protein 18	WDR18	1	2.99e-24	5.32921	5.19778
Replication protein A 70 kDa DNA-binding subunit	RPA1	4	2.36e-61	5.4833	5.35232
AP-2 complex subunit mu	AP2M1	15	6.23e-161	6.21751	6.08682
Protein CWC15 homolog	CWC15	1	1.74e-35	5.60044	5.47057
26S proteasome non-ATPase regulatory subunit 11	PSMD11	4	3.94e-52	4.76636	4.63693
Cytoplasmic dynein 2 heavy chain 1	DYNC2H1	3	4.78e-12	2.75648	2.62723
	SON	1	8.12e-201	3.84834	3.71941
Pre-mRNA-splicing factor SPF27	BCAS2	3	1.88e-105	5.88744	5.75896
Retinoblastoma-binding protein 5	RBBP5	3	2.01e-145	6.40581	6.27903
40S ribosomal protein S15	RPS15	1	9.11e-42	6.61828	6.49154
pre-mRNA 3 end processing protein WDR33	WDR33	3	1.57e-71	5.76306	5.6371
ATP-dependent RNA helicase DHX29	DHX29	1	1.79e-62	4.67358	4.54782
Nuclear ubiquitous casein and cyclin-dependent kinase substrate 1	NUCKS1	1	0.00040136	5.14857	5.02399
Replication factor C subunit 3	RFC3	5	5.44e-111	5.20615	5.0821
Protein DDX26B	DDX26B	3	0.0035759	3.34747	3.22458
Midline-1;Probable E3 ubiquitin-protein ligase MID2	MID1;MID2	9	4.23e-07	4.29614	4.17327
Enhancer of polycomb homolog 1	EPC1;DKFZp781P2312	4	1.36e-30	5.61305	5.49102
60S ribosomal protein L7a	RPL7A;RP-L7a	5	8.1e-288	7.51403	7.39222
Heat shock 70 kDa protein 1A/1B	HSPA1B;HSPA1A	22	1.14e-281	6.92375	6.80417
Inositol 1,4,5-trisphosphate receptor type 3	ITPR3	2	7.69e-32	3.75723	3.63795
Cell division cycle-associated 7-like protein	CDCA7L	9	5.97e-55	5.38728	5.26823
YTH domain-containing protein 1	YTHDC1	1	3.61e-139	6.68922	6.57072
Activity-dependent neuroprotector homeobox protein	ADNP	4	2.15e-257	6.02596	5.90758
Bloom syndrome protein	BLM	10	1.37e-72	5.08526	4.9673
Signal recognition particle 68 kDa protein	SRP68	11	2.06e-253	6.13239	6.01469
Heterogeneous nuclear ribonucleoprotein D-like	HNRPDL	3	1.73e-110	6.61833	6.50089
Cyclin-dependent kinase 9	CDK9	46	1.51e-38	5.514	5.39731
U3 small nucleolar RNA-associated protein 18 homolog	UTP18	2	1.43e-56	5.27875	5.16218
DNA-directed RNA polymerases I and III subunit RPAC1	POLR1C	10	2.05e-28	4.94238	4.82637
Probable ATP-dependent RNA helicase DDX5	DDX5;DKFZp686J01190	9	0	7.56974	7.45408
Heterogeneous nuclear ribonucleoprotein H3	HNRNPH3	3	5.86e-67	5.02804	4.91242
TAR DNA-binding protein 43	TARDBP	5	4.99e-148	6.6064	6.49095
Vacuolar protein sorting-associated protein 16 homolog	VPS16	5	5.07e-45	5.18375	5.06859
Histone-lysine N-methyltransferase SETDB2	SETDB2	1	0.0015933	7.72175	7.60677
Plakophilin-2	PKP2	7	1.47e-31	4.76489	4.6501
40S ribosomal protein S20	RPS20	4	3.83e-42	7.10745	6.99321
Core histone macro-H2A.2;Histone H2A	H2AFY2	3	0	7.28531	7.17138
Zinc finger MYM-type protein 2	ZMYM2	4	1.19e-31	4.71869	4.60562
Integrator complex subunit 1	DKFZP586J0619;INTS1	5	1.82e-301	5.29108	5.17803
Vacuolar protein sorting-associated protein 53 homolog	VPS53;HCCS1	9	1.31e-07	4.58724	4.47478
Probable ATP-dependent RNA helicase DDX49	DDX49	5	6.83e-49	5.38331	5.27096
Serine/Arginine-related protein 53	RSRC1	6	5.41e-14	5.25912	5.14681
Translational activator GCN1	PRIC295;GCN1L1	3	0	5.79255	5.6808
Set1/Ash2 histone methyltransferase complex subunit ASH2	ASH2L	8	2.24e-256	6.08433	5.9726
Ras-related protein Rap-2c	RAP2C	1	0.0035265	4.6687	4.55728
Ras-related protein Rab-3B	RAB3B	2	1.1e-11	3.95039	3.83936
60S ribosomal protein L35a	RPL35A	4	3.31e-31	7.31207	7.20126
SAP30-binding protein	SAP30BP	4	2.24e-64	5.64955	5.53896
Histone-lysine N-methyltransferase MLL;MLL cleavage product N320;MLL cleavage product C180	MLL	14	1.33e-120	4.67441	4.56397
Splicing factor 3B subunit 2	SF3B2;DKFZp781L0540	9	2.69e-235	6.51841	6.40827
HEAT repeat-containing protein 2	HEATR2	7	2.66e-65	4.59508	4.4851
	IGL@	10	1.39e-06	6.38247	6.27249
Transcriptional repressor p66-beta	GATAD2B	2	2.27e-95	5.34947	5.23968
Exocyst complex component 1	EXOC1	1	9.61e-15	4.58313	4.47349
Uncharacterized protein KIAA1704	KIAA1704	1	8.26e-05	4.47107	4.36158
Tetratricopeptide repeat protein 21B	TTC21B	3	1.51e-07	3.34451	3.23588
Guanine nucleotide-binding protein-like 3	GNL3	4	4.27e-160	6.15427	6.0463
Kinesin-like protein KIF7	KIF7	1	0.0045015	3.35543	3.24767
DNA (cytosine-5)-methyltransferase 1;Cytosine-specific methyltransferase	DNMT1	5	1.26e-87	5.41939	5.31188
Histone deacetylase complex subunit SAP18	SAP18	2	1.31e-104	7.33578	7.22871
Histone-lysine N-methyltransferase SUV39H1	SUV39H1	6	4.44e-27	5.34663	5.2396
Tyrosine-protein kinase Yes;Tyrosine-protein kinase Fyn;Proto-oncogene tyrosine-protein kinase Src	YES1;FYN;SRC	21	5.45e-11	4.84488	4.73929
Phosphate carrier protein, mitochondrial	SLC25A3	8	8.36e-115	6.73645	6.63092
Male-specific lethal 1 homolog	MSL1	1	1.67e-08	3.55201	3.447
Trifunctional enzyme subunit alpha, mitochondrial;Long-chain enoyl-CoA hydratase;Long chain 3-hydroxyacyl-CoA dehydrogenase	HADHA	8	0	6.4798	6.37491
Structural maintenance of chromosomes protein 4;Structural maintenance of chromosomes protein	SMC4	13	1.27e-99	4.99871	4.89386
Basigin	BSG;hEMMPRIN	10	5.63e-07	4.84582	4.74098
Inhibitor of growth protein 3	ING3;ING2	5	1.63e-186	5.7158	5.61216
Actin, cytoplasmic 2;Actin, cytoplasmic 2, N-terminally processed	ACTG1	10	0	7.35065	7.2478
60S ribosomal protein L27	RPL27	4	1.17e-35	7.41747	7.31465
Histone deacetylase complex subunit SAP130	SAP130	3	2.45e-05	4.02571	3.92293
Importin subunit beta-1	KPNB1	6	1.15e-43	4.78365	4.68151
Peptidyl-prolyl cis-trans isomerase-like 1	PPIL1	1	4.6e-28	6.15091	6.04879
UAP56-interacting factor	FYTTD1	6	1.38e-133	5.71919	5.61719
Abnormal spindle-like microcephaly-associated protein	ASPM	8	4.49e-142	4.2659	4.16402
Myotubularin-related protein 5	SBF1	12	1.03e-79	4.70175	4.6002
Ankycorbin	RAI14	14	3.21e-66	4.9376	4.83608
40S ribosomal protein S9	RPS9	7	6.64e-90	7.69823	7.59697
Probable ATP-dependent RNA helicase DDX23	DDX23	6	2.91e-262	6.5643	6.46355
Leucine-rich repeat and calponin homology domain-containing protein 3	LRCH3	8	1.55e-21	4.01645	3.91588
Bromodomain-containing protein 1	BRD1;DKFZp434B094	17	3.17e-13	4.62534	4.52537
E3 SUMO-protein ligase RanBP2;Putative peptidyl-prolyl cis-trans isomerase	RANBP2	23	0	5.34319	5.24391
Cyclin-dependent kinase 13	CDK13	3	1.92e-102	5.60838	5.50942
Probable ATP-dependent RNA helicase DDX46	DDX46	7	0	6.61355	6.51464
Zinc finger protein 192	ZNF192	2	7.01e-09	4.79447	4.69577
Desmoplakin	DSP;DSP variant protein	9	1.91e-195	4.98656	4.88797
DNA repair protein RAD52 homolog	RAD52	12	0.0035461	4.53791	4.43951
Myotubularin-related protein 6	MTMR6	2	0.00053646	3.56041	3.46226
Pre-mRNA-processing factor 6	PRPF6	1	0	6.6744	6.57653
RNA-binding protein with serine-rich domain 1	RNPS1	8	3.3e-98	7.14255	7.0447
RRP12-like protein	RRP12	7	6.98e-60	5.30042	5.20268
Lysine-specific demethylase 5A	KDM5A	4	7.28e-46	4.51808	4.42038
Splicing factor, suppressor of white-apricot homolog	SFRS8;SFSWAP	11	1.08e-39	5.10233	5.0054
60S ribosomal protein L23	RPL23	5	2.76e-44	6.61672	6.51993
Guanine nucleotide-binding protein G(s) subunit alpha isoforms XLas;Guanine nucleotide-binding protein G(s) subunit alpha isoforms short	GNAS;GSA	6	1.79e-08	3.6119	3.51525
FACT complex subunit SPT16	SUPT16H	6	0	7.21368	7.11721
Uveal autoantigen with coiled-coil domains and ankyrin repeats	UACA	8	2.7e-55	4.59292	4.49668
F-box-like/WD repeat-containing protein TBL1XR1;F-box-like/WD repeat-containing protein TBL1X;F-box-like/WD repeat-containing protein TBL1Y	TBL1XR1;TBL1X;TBL1Y	7	3.04e-09	4.95791	4.86183
Fanconi anemia group D2 protein	FANCD2	3	6.47e-56	4.48299	4.38702
ATP-dependent RNA helicase A	DHX9	5	0	7.15223	7.05645
Protein fat-free homolog	FFR;C11orf2	3	8.99e-06	3.19816	3.10257
rRNA/tRNA 2-O-methyltransferase fibrillarin-like protein 1	FBLL1	1	1.56e-06	5.70574	5.61036
Putative ATP-dependent RNA helicase DHX57	DHX57	7	1.47e-49	4.7533	4.65894
Eukaryotic translation initiation factor 3 subunit B	EIF3B;EIF3S9	10	8.48e-27	4.82504	4.73101
U2 snRNP-associated SURP motif-containing protein	U2SURP	8	6.19e-132	5.97236	5.87891
CCR4-NOT transcription complex subunit 10	CNOT10	8	9.21e-35	4.62788	4.53498
Protein virilizer homolog	KIAA1429	3	2.62e-118	5.28015	5.18735
60S ribosomal protein L5	RPL5	6	4.25e-201	7.34604	7.25363
Putative ATP-dependent RNA helicase DHX30	DHX30	3	9.5e-301	6.31349	6.22113
	TCOF1	1	0	4.58338	4.49119
		1	1.16e-273	4.31063	4.21903
Neuroguidin	NGDN	3	2.72e-10	4.8997	4.80816
Extended synaptotagmin-2	ESYT2	4	1.19e-12	4.68456	4.59309
DnaJ homolog subfamily A member 2	DNAJA2	2	8.96e-16	5.06959	4.97829
Ribosome biogenesis protein BMS1 homolog	BMS1	1	2.14e-05	4.15327	4.06198
Mitochondrial 2-oxoglutarate/malate carrier protein	SLC25A11	4	4.41e-270	6.14361	6.05235
Uncharacterized protein KIAA0947	KIAA0947	1	1.17e-27	4.35778	4.26684
MAP7 domain-containing protein 1	MAP7D1;RPRC1	8	1.18e-148	5.52003	5.42943
Serologically defined colon cancer antigen 3	SDCCAG3	2	3e-12	4.65143	4.56098
Cell division control protein 45 homolog	CDC45	6	2.82e-23	4.8527	4.76277
Chromodomain-helicase-DNA-binding protein 3	CHD3	4	4.85e-94	4.34647	4.25708
WD40 repeat-containing protein SMU1	SMU1	3	0	6.67124	6.58193
E3 SUMO-protein ligase PIAS4	PIAS4	4	1.37e-32	5.16929	5.08048
HIV Tat-specific factor 1	HTATSF1	5	1.73e-110	5.14333	5.05454
Exocyst complex component 5	EXOC5;DKFZp666H126	6	3.02e-07	4.23358	4.14557
La-related protein 4	LARP4	9	1.98e-14	4.99634	4.90893
Zinc finger protein 638	ZNF638	12	9.55e-155	5.03639	4.94934
39S ribosomal protein L37, mitochondrial	MRPL37	1	7.76e-06	4.00087	3.91383
FAST kinase domain-containing protein 5	FASTKD5	2	6.6e-22	5.02898	4.94201
Hexokinase-1	HK1	14	3.37e-48	5.28219	5.19554
		2	1.66e-15	3.36224	3.27576
Histone deacetylase 1;Histone deacetylase	HDAC1	9	2.3e-65	5.46694	5.38063
Transmembrane protein 131	TMEM131	1	0.0011835	3.36829	3.2824
PAP-associated domain-containing protein 5	PAPD5	8	2.05e-13	3.94809	3.86237
General transcription factor IIH subunit 4	GTF2H4	5	1.09e-46	5.08697	5.00156
Profilin-1	PFN1	1	3.98e-32	4.92509	4.84039
Apoptosis-inducing factor 1, mitochondrial	AIFM1	6	7.91e-132	5.55144	5.46702
Protein MCM10 homolog	MCM10	3	5.79e-142	5.3108	5.22652
Glutamate-rich WD repeat-containing protein 1	GRWD1;DKFZp564C172	6	5.51e-11	4.90218	4.81801
Chromobox protein homolog 5	CBX5	4	9.15e-104	5.89616	5.81259
BAG family molecular chaperone regulator 2	BAG2	5	0.00015558	5.69907	5.61824
MAU2 chromatid cohesion factor homolog	MAU2	3	2.57e-35	4.65771	4.57687
Poly(U)-binding-splicing factor PUF60	PUF60	7	2.57e-11	4.6506	4.56983
Replication factor C subunit 1	RFC1	3	2.63e-199	5.16879	5.08828
ATP-binding cassette sub-family F member 2	ABCF2	5	4.02e-170	6.46808	6.38881
Prolyl 4-hydroxylase subunit alpha-1	P4HA1	3	3.68e-07	4.30563	4.22639
T-complex protein 1 subunit epsilon	CCT5	18	4.39e-69	6.01182	5.93345
Mitogen-activated protein kinase kinase kinase kinase 5	MAP4K5	7	1.26e-33	4.10917	4.03222
DNA replication licensing factor MCM3	MCM3;HCC5	9	2.73e-167	5.51795	5.44196
Epiplakin	EPPK1;DKFZp434G0719	3	1.16e-12	3.64466	3.56933
Selenocysteine-specific elongation factor	EEFSEC	3	5.3e-28	4.89004	4.81521
60S ribosomal protein L31	RPL31	8	3.81e-83	7.45556	7.38092
Far upstream element-binding protein 3	FUBP3	3	6.69e-147	6.17146	6.09708
Heterogeneous nuclear ribonucleoprotein U	HNRNPU;HNRPU	8	0	7.29946	7.22515
Transcription elongation factor SPT6	SUPT6H	1	0	6.92774	6.85399
SURP and G-patch domain-containing protein 1	SF4;SUGP1	3	7.66e-23	4.23009	4.15649
UPF0760 protein C2orf29	C2orf29	2	9.22e-14	4.3602	4.28664
DNA-directed RNA polymerases I, II, and III subunit RPABC5	POLR2L	1	8.67e-07	6.44229	6.3691
Protein pelota homolog	PELO	2	6.55e-29	5.10219	5.02938
Cell division cycle-associated protein 2	CDCA2	5	4.86e-59	4.53875	4.46613
Dedicator of cytokinesis protein 11	DOCK11	3	7.39e-27	4.03555	3.96299
THO complex subunit 5 homolog	THOC5	8	2.94e-41	5.37044	5.29863
Leucine zipper putative tumor suppressor 2	LZTS2	4	6.34e-10	3.22678	3.15553
NADH dehydrogenase [ubiquinone] 1 beta subcomplex subunit 10	NDUFB10	6	7.71e-06	4.57792	4.50673
DNA-directed RNA polymerase II subunit RPB4	POLR2D	5	1.33e-59	5.98462	5.91385
60S ribosomal protein L26	RPL26;RPL26L1	4	3.98e-52	7.60578	7.53527
Acidic leucine-rich nuclear phosphoprotein 32 family member E	ANP32E	4	2.38e-17	5.03973	4.96931
Telomeric repeat-binding factor 2	TERF2	3	0.00022535	4.09212	4.02202
3-ketoacyl-CoA thiolase, mitochondrial	ACAA2	3	8.31e-151	5.92324	5.85318
Exonuclease 3-5 domain-containing protein 2	EXD2	7	2.64e-39	4.61514	4.54534
ATP-dependent RNA helicase DDX39A;Spliceosome RNA helicase DDX39B	DDX39A;DDX39B;DDX39;BAT1	112	4.12e-142	6.28083	6.21168
Neurofilament light polypeptide	NEFL	3	1.67e-16	3.49502	3.42594
Tight junction protein ZO-2	TJP2	9	3.59e-273	5.884	5.81551
Nucleosome-remodeling factor subunit BPTF	BPTF	8	0	5.57854	5.51006
RuvB-like 1	RUVBL1	6	0	6.63323	6.56481
N-acylneuraminate cytidylyltransferase	CMAS	3	8.12e-57	5.61031	5.542
26S protease regulatory subunit 7	PSMC2	5	1.33e-24	4.87527	4.8075
DBIRD complex subunit ZNF326	ZNF326	2	3.84e-165	6.13178	6.06453
DNA ligase;DNA ligase 3	LIG3	5	0	6.03619	5.96899
Sentrin-specific protease 1	SENP1	1	2.47e-17	3.87791	3.81089
Peptidyl-prolyl cis-trans isomerase-like 2	PPIL2	5	1.31e-33	4.74439	4.67741
DNA replication licensing factor MCM5	MCM5	13	4.41e-153	6.21484	6.14808
Nuclear factor 1;Nuclear factor 1 C-type	NFIC	5	4.62e-35	5.46679	5.401
Surfeit locus protein 6	SURF6	2	1.05e-47	5.59341	5.52838
T-complex protein 1 subunit alpha	TCP1	11	1.79e-165	6.06438	5.99953
Probable global transcription activator SNF2L2	SMARCA2	9	3e-75	4.28952	4.22508
Smad nuclear-interacting protein 1	SNIP1	6	4.24e-68	5.4908	5.42724
NF-kappa-B-repressing factor	NKRF;NRF	11	1.94e-173	6.01841	5.95497
NADH-cytochrome b5 reductase 3;NADH-cytochrome b5 reductase 3 membrane-bound form;NADH-cytochrome b5 reductase 3 soluble form	CYB5R3	4	6.6e-11	4.68333	4.62012
Eukaryotic translation initiation factor 2A	EIF2A	9	3.34e-121	5.38373	5.3206
Protein Jade-3	PHF16	4	4.34e-37	5.01347	4.95075
Ankyrin repeat and FYVE domain-containing protein 1	ANKFY1	3	0.00092855	3.57086	3.50842
Pre-mRNA 3-end-processing factor FIP1	FIP1L1	5	1.13e-270	6.47519	6.41305
Mortality factor 4-like protein 2	MORF4L2	6	1.06e-35	4.33698	4.27497
Pre-mRNA-splicing factor CWC25 homolog	CWC25	4	3.67e-19	5.63782	5.57674
Protein DGCR14	DGCR14	2	4.61e-154	5.4787	5.41764
Heterogeneous nuclear ribonucleoprotein U-like protein 1	HNRNPUL1	6	3.08e-71	5.02403	4.96313
G patch domain-containing protein 4	GPATCH4	7	6.12e-100	5.05427	4.9935
60S ribosomal protein L27a	RPL27A;L27a	6	1.44e-52	7.25222	7.19184
WD repeat-containing protein 61	WDR61	8	4.74e-102	5.91533	5.85506
Protein FAM208B	FAM208B	2	4.76e-38	4.13319	4.07299
ATP-dependent RNA helicase DDX50	DDX50	6	0	6.47851	6.41855
Metal-response element-binding transcription factor 2	MTF2	5	5.26e-29	5.0029	4.943
ATP-dependent RNA helicase DDX1	DDX1	6	2.16e-82	5.70415	5.64447
Methyl-CpG-binding domain protein 4	MBD4	3	0.0025699	3.00277	2.94344
60S ribosomal protein L36a-like	RPL36AL	2	5.33e-34	7.24242	7.18347
ATP-binding cassette sub-family E member 1	ABCE1	2	8.88e-34	4.23485	4.17624
Serrate RNA effector molecule homolog	SRRT	6	1.72e-71	5.54938	5.49105
Maternal embryonic leucine zipper kinase	MELKv2;MELKv3;MELK	13	1.33e-20	3.76512	3.70735
WD repeat and HMG-box DNA-binding protein 1	WDHD1	9	3.97e-54	5.15719	5.09968
Actin-like protein 6A	ACTL6A;BAF53A	7	3.41e-166	6.37636	6.31896
E3 ubiquitin-protein ligase UHRF1	UHRF1;hNp95	9	2.91e-93	5.42215	5.36596
Bcl-2-associated transcription factor 1	BCLAF1	12	0	7.42062	7.36453
60S ribosomal protein L23a	RPL23A	7	1.23e-57	7.50998	7.45436
UDP-N-acetylglucosamine--peptide N-acetylglucosaminyltransferase 110 kDa subunit	OGT	2	0.0034581	3.57808	3.52274
AP-3 complex subunit mu-1	AP3M1;DKFZp586G1518	3	0.00063863	4.11574	4.0607
U3 small nucleolar RNA-associated protein 6 homolog	UTP6	6	2.28e-09	4.00182	3.94694
Probable ubiquitin carboxyl-terminal hydrolase FAF-X;Ubiquitin carboxyl-terminal hydrolase;Probable ubiquitin carboxyl-terminal hydrolase FAF-Y	USP9X;USP9Y	8	5.19e-85	4.441	4.38621
Sideroflexin-1	SFXN1	4	1.5e-05	4.23208	4.17754
Heterogeneous nuclear ribonucleoprotein A1;Heterogeneous nuclear ribonucleoprotein A1-like 2	HNRNPA1;HNRPA1;HNRNPA1L2	18	1.49e-15	5.20585	5.15223
Putative RNA-binding protein Luc7-like 2	LUC7L2	9	1.42e-156	6.64274	6.58944
A-kinase anchor protein 8-like	AKAP8L	4	8.97e-122	5.30352	5.25125
U4/U6 small nuclear ribonucleoprotein Prp31	PRPF31	9	2.09e-82	5.63534	5.58377
Tight junction protein ZO-1	TJP1;DKFZp686A1195;DKFZp686M05161	11	0	6.61785	6.56698
Zinc finger CCCH domain-containing protein 18	ZC3H18	12	1.89e-189	6.23086	6.18001
Coatomer subunit delta	ARCN1;DKFZp686M09245	8	5.27e-136	5.80101	5.75041
Bromodomain-containing protein 8	BRD8	20	1.59e-85	5.46848	5.41837
Coatomer subunit gamma-2;Coatomer subunit gamma	COPG2	9	1.55e-127	5.07864	5.02861
BTB/POZ domain-containing protein 2;BTB/POZ domain-containing protein 1	BTBD2;BTBD1	5	0.00012505	3.83223	3.78254
Delta(24)-sterol reductase	DHCR24;Nbla03646	8	1.27e-11	5.45277	5.40309
Target of EGR1 protein 1	TOE1	4	4.58e-14	4.36612	4.31647
Dehydrogenase/reductase SDR family member 7B	DHRS7B	2	8.99e-54	3.95662	3.90747
Pyruvate kinase isozymes M1/M2;Pyruvate kinase	PKM2	24	2.37e-37	4.46072	4.41164
Trinucleotide repeat-containing gene 18 protein	TNRC18	5	4.49e-07	3.59894	3.55034
Splicing factor 45	RBM17	7	2.16e-75	5.95439	5.9059
Vacuolar protein sorting-associated protein 33B	VPS33B	6	1.58e-75	4.88522	4.83801
Importin subunit alpha;Importin subunit alpha-7;Importin subunit alpha-1;Importin subunit alpha-6	KPNA6;KPNA1;KPNA5	14	1.62e-39	4.47281	4.42589
Lysine-specific histone demethylase 1A	KDM1A	3	5.67e-46	4.97737	4.93136
tRNA (guanine(26)-N(2))-dimethyltransferase	TRMT1	4	1.12e-47	4.86888	4.82293
Cytoskeleton-associated protein 5	CKAP5	8	4.02e-155	5.61725	5.57143
PHD and RING finger domain-containing protein 1	PHRF1	6	1.05e-96	5.6012	5.55582
E3 ubiquitin/ISG15 ligase TRIM25	TRIM25	3	1.05e-227	5.91029	5.86565
Serine beta-lactamase-like protein LACTB, mitochondrial	LACTB	1	2.71e-08	4.19802	4.15403
Protein arginine N-methyltransferase 5;Protein arginine N-methyltransferase 5, N-terminally processed	PRMT5	17	2.21e-30	5.16746	5.12366
Histone deacetylase 2;Histone deacetylase	HDAC2	14	6.8e-78	6.12424	6.08052
Transitional endoplasmic reticulum ATPase	VCP	8	9.89e-34	4.82533	4.78179
Transducin-like enhancer protein 3	TLE3	33	2.86e-80	5.69859	5.65544
Integrator complex subunit 12	INTS12	5	2.15e-19	5.08135	5.03894
Rho GTPase-activating protein 21	ARHGAP21	13	3.17e-272	4.90146	4.86029
Syntaxin-18	STX18	5	2.86e-05	4.41867	4.37785
60S ribosomal protein L37a	RPL37A	6	1.82e-97	6.82805	6.78801
Protein FAM76B	FAM76B	2	8.76e-15	4.79902	4.75918
Keratin, type I cytoskeletal 18	KRT18	4	8.57e-111	5.58642	5.5471
Thioredoxin domain-containing protein 17	TXNDC17	4	2.61e-05	4.87842	4.83932
Uncharacterized protein C17orf85	C17orf85	1	2.33e-27	5.14823	5.10944
60S ribosomal protein L35	RPL35;LOC154880	4	1.68e-43	7.18955	7.15079
Tumor suppressor p53-binding protein 1	TP53BP1	11	0	5.87756	5.83989
Histone-binding protein RBBP7	RBBP7	10	5.88e-56	5.41709	5.37996
Probable ATP-dependent RNA helicase DDX17	DDX17	9	0	6.82299	6.78596
Very long-chain acyl-CoA synthetase	SLC27A2	4	0.0012127	3.57265	3.53567
Structural maintenance of chromosomes protein 1A	SMC1A;DKFZp686L19178	11	0	5.88206	5.84518
Scaffold attachment factor B1	SAFB	15	1.92e-103	6.18395	6.14709
Protein SCAF11	SCAF11;SFRS2IP	7	0	5.98685	5.95015
GMP synthase [glutamine-hydrolyzing]	GMPS	6	2.09e-24	4.85235	4.81589
	RPRD2	1	2.49e-221	5.13938	5.10298
60S ribosomal protein L30	RPL30	3	2.89e-68	6.96286	6.9265
	RPL10	1	6.46e-199	7.02865	6.99247
MAX gene-associated protein	MGA	10	2.72e-128	4.43927	4.40312
Splicing factor U2AF 65 kDa subunit	U2AF2	2	9.78e-253	6.74538	6.7094
ADP/ATP translocase 2	SLC25A5	5	6.89e-60	6.99846	6.96332
Mediator of RNA polymerase II transcription subunit 4	MED4	4	0.0041081	3.24583	3.21074
Gamma-interferon-inducible protein 16	IFI16	9	5.97e-104	4.88358	4.84873
Long-chain-fatty-acid--CoA ligase 4	ACSL4;FACL4	9	3.08e-130	4.90845	4.8737
Inositol polyphosphate 5-phosphatase OCRL-1	OCRL	2	6.71e-79	5.06863	5.03543
Retinol dehydrogenase 14	RDH14	3	3.62e-34	4.12908	4.09594
Putative RNA-binding protein 15	RBM15	5	3.87e-100	5.6567	5.62366
Lysophosphatidylcholine acyltransferase 1	LPCAT1;AYTL2	2	1.23e-15	5.24487	5.21187
Retinoic acid-induced protein 1	RAI1	4	3.07e-31	3.55392	3.52148
Mitochondrial import inner membrane translocase subunit TIM44	TIMM44;hTIM44	4	9.8e-59	4.81463	4.78242
Eukaryotic translation initiation factor 2 subunit 2	EIF2S2	6	8.05e-243	6.52952	6.4974
Interleukin enhancer-binding factor 3	ILF3	10	4.97e-132	6.34098	6.30889
Double-strand-break repair protein rad21 homolog	RAD21	5	8.41e-15	4.75318	4.72207
Protein FAM208A	FAM208A	1	5.24e-149	5.44044	5.40954
Probable ATP-dependent RNA helicase DDX56	DDX56	8	4.99e-148	5.88366	5.85299
Elongation factor Tu, mitochondrial	TUFM	2	2.32e-184	6.6337	6.6032
Dolichyl-diphosphooligosaccharide--protein glycosyltransferase subunit STT3A	STT3A	6	1.09e-08	4.27033	4.24017
Histone-lysine N-methyltransferase MLL2	MLL2	7	0	5.89815	5.86808
WD repeat-containing protein 48	WDR48	1	1.18e-09	4.05584	4.0258
40S ribosomal protein S5;40S ribosomal protein S5, N-terminally processed	RPS5	3	4.47e-129	6.51768	6.48769
RNA polymerase-associated protein CTR9 homolog	CTR9	3	0	6.46094	6.43154
AP-1 complex subunit mu-1	AP1M1	9	3.76e-73	5.78864	5.75975
Zinc finger protein 280C	ZNF280C	2	1.94e-85	5.36851	5.34017
La-related protein 4B	LARP4B;LARP5	5	8.31e-41	5.21609	5.18828
Rho guanine nucleotide exchange factor 2	ARHGEF2	6	1.63e-77	5.36584	5.3385
Aprataxin	APTX	5	3.74e-29	4.63236	4.60504
Vang-like protein 1	VANGL1	1	3.04e-40	3.8281	3.80079
60S ribosomal protein L28	RPL28	9	2.92e-37	7.29239	7.26538
Peroxisome biogenesis factor 1	PEX1	4	0.0040535	3.29856	3.27156
Mitotic checkpoint serine/threonine-protein kinase BUB1 beta	BUB1B	2	0.00092855	3.29839	3.27151
H/ACA ribonucleoprotein complex subunit 2	NHP2	4	1.19e-19	5.20903	5.18219
Heterogeneous nuclear ribonucleoprotein L-like	HNRPLL	11	2.84e-11	4.72638	4.69992
E3 ubiquitin-protein ligase UBR4	UBR4	7	1.1e-09	3.06006	3.0337
Activating signal cointegrator 1	TRIP4	4	2.06e-88	5.33407	5.30846
E3 ubiquitin-protein ligase RAD18	RAD18	3	7.31e-24	4.23495	4.20994
Schlafen family member 11	SLFN11	10	3.14e-39	5.39543	5.37105
Zinc finger protein 512B	ZNF512B	1	0.0033174	3.16743	3.14314
Probable ATP-dependent RNA helicase DHX34	DHX34	3	4.99e-32	4.17444	4.15036
Transcription activator BRG1	SMARCA4	18	0	5.60259	5.57863
Sex comb on midleg-like protein 2	SCML2	5	9.51e-43	5.00268	4.97895
Runt-related transcription factor 3	RUNX3	5	0.0034914	4.19184	4.16856
MAP/microtubule affinity-regulating kinase 3;Serine/threonine-protein kinase MARK1	MARK3;MARK1	15	9.08e-141	5.17707	5.15409
Cullin-1	CUL1	6	6.97e-118	4.96383	4.94162
Gamma-tubulin complex component 4	TUBGCP4	3	0.0034453	3.67385	3.6519
Regulation of nuclear pre-mRNA domain-containing protein 1B	RPRD1B	4	0	6.21392	6.19218
Nucleolar GTP-binding protein 1	GTPBP4	10	6.03e-148	6.21966	6.19811
Uncharacterized protein C9orf114	C9orf114	4	9.78e-48	5.92529	5.90412
Eukaryotic initiation factor 4A-III	EIF4A3	11	0	7.43704	7.41641
ATP-dependent Clp protease ATP-binding subunit clpX-like, mitochondrial	CLPX;DKFZp586J151	4	9.99e-141	5.62101	5.60091
Unconventional myosin-Ie	MYO1E	3	0.003283	2.89775	2.87808
Cysteine and glycine-rich protein 2	CSRP2	3	1.36e-09	4.99146	4.97187
ATP-dependent RNA helicase DDX24	DDX24	14	3.78e-154	5.68789	5.66868
Leucine-rich repeat-containing protein 47	LRRC47	1	1.29e-117	5.93473	5.91552
Serine/threonine-protein phosphatase PP1-alpha catalytic subunit;Serine/threonine-protein phosphatase	PPP1CA	7	2.7e-95	5.23797	5.21903
Probable ATP-dependent RNA helicase DDX52	DDX52	6	7.68e-40	5.75504	5.73612
DNA-directed RNA polymerase II subunit GRINL1A;Putative GRINL1B complex locus protein 2	POLR2M;GCOM1;GCOM2	5	2.92e-162	5.85509	5.83617
Transmembrane protein 201	TMEM201;RP13-15M17.2	4	0.00045053	4.06558	4.047
Ubiquitin-like protein 5	UBL5	2	6.61e-06	5.7312	5.71362
Heterogeneous nuclear ribonucleoprotein R	HNRNPR;HNRPR;DKFZp686A13234	10	7.15e-50	5.3082	5.29079
Sequestosome-1;Tyrosine-protein kinase receptor	SQSTM1;SQSTM1-ALK	12	2.16e-139	5.23517	5.21856
Histone-lysine N-methyltransferase SUV39H2	SUV39H2	4	3.03e-11	4.66291	4.64671
Malonyl-CoA-acyl carrier protein transacylase, mitochondrial	MCAT	1	8.29e-12	4.3428	4.32699
THO complex subunit 2	THOC2	8	2.07e-161	5.4704	5.4562
Myosin-10	MYH10;MYH10 variant protein	12	0	5.8884	5.87456
Gem-associated protein 5	GEMIN5	3	1.36e-66	4.71039	4.69664
Junctophilin-1	JPH1;DKFZp779I2251	4	0.00020179	3.67827	3.66506
Protein disulfide-isomerase A6	PDIA6;P5	7	2.24e-23	4.84258	4.82947
N-acetyltransferase 10	NAT10	7	4.83e-70	5.27328	5.2611
DNA-dependent protein kinase catalytic subunit	PRKDC	5	0	6.23175	6.21982
Nucleolar MIF4G domain-containing protein 1	NOM1	1	9.52e-160	5.8292	5.81745
Protein FAM98A	FAM98A	7	2.38e-133	4.97717	4.96553
T-complex protein 1 subunit beta	CCT2	5	0	6.09346	6.08304
CTP synthase 1	CTPS	4	1.82e-06	4.67057	4.66034
Histone H2A type 1-D;Histone H2A;Histone H2A type 1;Histone H2A type 2-A;Histone H2A type 2-C;Histone H2A.J;Histone H2A type 1-H;Histone H2A type 1-J	HIST1H2AD;HIST1H2AK;HIST1H2AG;HIST2H2AA3;HIST2H2AC;H2AFJ;HIST1H2AH;HIST1H2AJ	14	1.94e-82	8.61767	8.60757
Kinesin light chain 1;Kinesin light chain 2	KLC1;KNS2;KLC2	23	3.85e-05	3.81615	3.8061
Valine--tRNA ligase	VARS	12	5.98e-15	3.81337	3.80367
Histone H2A.Z;Histone H2A.V;Histone H2A	H2AFZ;H2AFV	6	5.64e-17	7.4068	7.39754
6-phosphofructokinase;6-phosphofructokinase, muscle type	PFKM;DKFZp779O048	6	2.63e-07	3.99098	3.9821
Neuroblast differentiation-associated protein AHNAK	AHNAK	5	4.49e-06	2.85934	2.85111
Structural maintenance of chromosomes protein 3	SMC3	3	0	5.86458	5.85638
Histone acetyltransferase KAT7	KAT7	15	1.22e-247	5.75866	5.75047
Survival motor neuron protein	SMN1	8	1.61e-78	5.74043	5.73264
Suppressor of G2 allele of SKP1 homolog	SUGT1	6	4.99e-62	4.52925	4.52217
Zinc finger protein 512	ZNF512;DKFZp666L156	8	2.37e-36	5.46604	5.45918
Pumilio homolog 2	PUM2	3	1.7e-18	3.59871	3.59206
Regulator of nonsense transcripts 1	UPF1	3	1.59e-31	4.82885	4.82229
60 kDa heat shock protein, mitochondrial	HSPD1	18	2.06e-202	6.56368	6.55769
Pinin	PNN	6	0	7.15451	7.14873
Ig lambda chain V-I region HA;Ig lambda chain V-II region TRO;Ig lambda chain V-II region MGC;Ig lambda chain V-II region WIN	IGL@;IGLV;HuD11lambda Vlambda;V1-2;IGLV2-11;VL6	12	1.49e-06	6.31532	6.30967
Proliferating cell nuclear antigen	PCNA	7	1.64e-150	5.74287	5.73776
[Pyruvate dehydrogenase [lipoamide]] kinase isozyme 3, mitochondrial	PDK3	1	7.75e-11	4.85831	4.85344
RNA-binding protein FUS	FUS	9	1.58e-32	6.42218	6.41754
ATPase family AAA domain-containing protein 3A	ATAD3A	12	1.92e-236	6.48107	6.4767
Sec1 family domain-containing protein 1	SCFD1	6	4.09e-05	3.12313	3.11886
40S ribosomal protein S2	RPS2;rps2;OK/KNS-cl.7	19	2.57e-148	7.37714	7.37348
Histone-lysine N-methyltransferase SETD1A	SETD1A	3	8.07e-85	4.87465	4.87104
Aladin	AAAS	8	1.27e-39	5.28529	5.28194
AFG3-like protein 2	AFG3L2	3	1.97e-20	4.52191	4.51865
Chromodomain-helicase-DNA-binding protein 1	CHD1	7	1.28e-52	4.99056	4.98787
COUP transcription factor 2;COUP transcription factor 1	NR2F2;NR2F1	7	2.14e-15	5.58061	5.5782
AT-rich interactive domain-containing protein 1A	ARID1A;ARID1A variant protein	10	2.02e-17	4.3359	4.33361
Tubulin beta-2B chain	TUBB2B	1	0	5.55855	5.55698
Retrotransposon-derived protein PEG10	PEG10;hCG_1642748	3	3.46e-96	5.12594	5.12441
Fatty aldehyde dehydrogenase;Aldehyde dehydrogenase	ALDH3A2;DKFZp686E23276	8	3.9e-44	5.28841	5.28709
Luc7-like protein 3	LUC7L3;CROP	12	3.4e-118	5.85429	5.853
Coiled-coil domain-containing protein 86	CCDC86	2	3.44e-12	5.56109	5.56047
Menin	MEN1	10	3.57e-13	4.73714	4.73653
60S ribosomal protein L8	RPL8	7	1.06e-101	7.33762	7.33939
E3 ubiquitin-protein ligase BRE1A	RNF20	7	1.05e-66	4.30337	4.3058
Syntaxin-binding protein 3	STXBP3	1	1.7e-06	4.154	4.15649
Transcription initiation factor IIB	GTF2B	3	3.89e-23	4.59741	4.60065
Pumilio homolog 1	PUM1	16	3.59e-30	4.96997	4.9737
Telomere-associated protein RIF1	RIF1	6	0	5.75419	5.75811
Metastasis-associated protein MTA3	MTA3;tmp_locus_6	10	4.19e-37	4.21445	4.21875
Probable ATP-dependent RNA helicase DDX28	DDX28	1	4.38e-57	4.95841	4.96377
Histone-lysine N-methyltransferase MLL4	WBP7	1	8.09e-25	3.78472	3.7908
Suppressor of tumorigenicity 7 protein;Suppressor of tumorigenicity 7 protein-like	ST7;ST7L;FAM4A1	22	1.76e-07	4.53349	4.54026
REST corepressor 1	RCOR1	1	3.27e-07	3.95896	3.96591
Protein Jade-1	PHF17	19	2.4e-22	4.80973	4.81669
Something about silencing protein 10	UTP3	1	6.62e-07	5.06251	5.06967
TraB domain-containing protein	TRABD	2	2.4e-05	4.5864	4.5938
Histone-lysine N-methyltransferase, H3 lysine-36 and H4 lysine-20 specific	NSD1;DKFZp666C163	8	1.93e-06	3.23712	3.2449
Histone-lysine N-methyltransferase SETD2	SETD2	7	2.61e-225	5.36819	5.37616
Alkyldihydroxyacetonephosphate synthase, peroxisomal	AGPS	8	1.32e-108	4.95791	4.96622
Nucleolar protein 14	NOP14	5	1.03e-57	4.90451	4.91307
RNA-binding protein 25	RBM25	5	1.55e-96	5.6643	5.67288
SWI/SNF complex subunit SMARCC2	SMARCC2	8	0	5.63997	5.64855
Zinc finger protein 462	ZNF462;DKFZp686L2367;DKFZp686B2325	10	5.14e-18	3.86918	3.87784
Proliferation-associated protein 2G4	PA2G4	11	1.29e-115	5.69249	5.70127
Cytoskeleton-associated protein 2	CKAP2	6	6.91e-70	5.27476	5.28364
39S ribosomal protein L38, mitochondrial	MRPL38	4	2.67e-18	5.2399	5.24915
Peregrin	BRPF1	4	5.13e-17	4.51683	4.52616
H/ACA ribonucleoprotein complex subunit 1	GAR1	1	1.25e-29	4.91793	4.92749
Succinyl-CoA ligase [ADP/GDP-forming] subunit alpha, mitochondrial	SUCLG1	6	1.24e-06	5.16244	5.17228
RNA-binding protein 10	DKFZp686E2459;RBM10	9	2.19e-81	5.91555	5.92543
Ataxin-10	ATXN10;DKFZp434I1726	5	4.38e-44	4.3414	4.35162
Nucleolar transcription factor 1	UBTF	3	3.1e-152	6.40799	6.4188
28S ribosomal protein S18b, mitochondrial	MRPS18B	4	3.53e-37	5.3493	5.36031
Apoptotic chromatin condensation inducer in the nucleus	ACIN1	3	1.9e-275	6.80438	6.8156
Signal recognition particle 72 kDa protein	SRP72;DKFZp686A04192	10	0	6.34624	6.35752
Transcriptional repressor CTCF	CTCF	19	9.9e-16	5.54083	5.55222
Ankyrin repeat domain-containing protein 17	ANKRD17	12	3.06e-27	4.2564	4.26849
T-complex protein 1 subunit eta	CCT7	9	3.39e-200	6.26461	6.27706
Sister chromatid cohesion protein PDS5 homolog A	PDS5A	6	3.89e-57	4.78207	4.79559
Pyruvate dehydrogenase E1 component subunit alpha, somatic form, mitochondrial	PDHA1	8	4.29e-13	4.55811	4.5722
Cell division cycle 7-related protein kinase	CDC7	4	2.67e-07	4.22794	4.24252
Serine hydroxymethyltransferase;Serine hydroxymethyltransferase, mitochondrial	SHMT2;DKFZp686P09201	22	2.04e-38	4.77916	4.79383
Coilin	COIL	1	1.08e-32	4.68408	4.69888
Nuclear pore complex protein Nup155	NUP155	4	2.75e-77	4.57703	4.59233
Helicase SRCAP	SRCAP	4	2.49e-163	4.93361	4.949
Condensin-2 complex subunit G2	NCAPG2	10	1.41e-23	4.47912	4.49471
Serine/threonine-protein kinase SMG1	SMG1	11	1.7e-17	3.31258	3.3285
Eukaryotic translation initiation factor 3 subunit F	EIF3F	5	0.00024656	3.07547	3.09157
60S ribosomal protein L9	RPL9	9	2.78e-22	6.30261	6.31886
Chromobox protein homolog 8	CBX8	3	2.99e-128	5.97983	5.99705
Probable ATP-dependent RNA helicase DDX20	DDX20	5	7.6e-43	5.17915	5.19637
Nucleolar protein 56	NOP56	9	2.19e-220	6.09531	6.11304
Emerin	EMD	3	4.44e-131	6.42423	6.44226
Tyrosine--tRNA ligase, mitochondrial	YARS2	2	1.99e-41	5.03727	5.05633
Syndecan-1	SDC1	5	5.34e-05	4.66258	4.68236
Zinc finger CCCH domain-containing protein 14	ZC3H14	17	1.09e-52	4.99301	5.01326
Chromodomain-helicase-DNA-binding protein 7	CHD7	2	1.96e-101	4.04883	4.06919
Prelamin-A/C;Lamin-A/C	LMNA	15	1.74e-30	4.80619	4.8273
DNA repair protein RAD50	RAD50	10	2.87e-161	5.57615	5.59728
Translation initiation factor eIF-2B subunit delta	EIF2B4;DKFZp586J0119	9	1.05e-05	4.36378	4.38493
S-phase kinase-associated protein 1	SKP1	5	8.14e-30	4.81252	4.83452
Condensin complex subunit 1	NCAPD2	10	4.35e-37	4.75724	4.77941
Monofunctional C1-tetrahydrofolate synthase, mitochondrial	MTHFD1L	13	2.04e-76	5.41559	5.43815
Centrosomal protein of 55 kDa	CEP55	5	8.84e-147	5.50728	5.5309
THO complex subunit 6 homolog	THOC6	1	1.81e-33	5.28542	5.30942
BRCA1-associated RING domain protein 1	BARD1	14	1.39e-14	3.99634	4.02053
Band 4.1-like protein 3	EPB41L3	22	3.52e-141	4.888	4.91225
Tyrosine-protein kinase BAZ1B	BAZ1B	1	0	6.32972	6.35397
Protein SON	SON	5	4.17e-302	6.22886	6.25397
Anaphase-promoting complex subunit 7	ANAPC7	12	1.63e-39	4.56796	4.59404
Insulin-like growth factor 2 mRNA-binding protein 1	IGF2BP1	17	0	6.84772	6.87408
Dolichyl-diphosphooligosaccharide--protein glycosyltransferase 48 kDa subunit	DDOST	4	3.67e-19	4.81982	4.84666
GTPase Era, mitochondrial	ERAL1	1	4.99e-47	4.9269	4.9551
Four and a half LIM domains protein 1	FHL1	16	2.88e-46	5.25816	5.2872
Protein LSM12 homolog	LSM12	2	6.84e-07	4.82155	4.85139
60S ribosomal protein L18	RPL18	10	3.47e-122	7.43672	7.46673
Poly [ADP-ribose] polymerase 2	PARP2	6	6.88e-57	5.72293	5.75295
DNA topoisomerase 1	TOP1	16	2.74e-91	5.22786	5.25811
H/ACA ribonucleoprotein complex subunit 4	DKC1	6	1.32e-115	5.78128	5.81176
POZ-, AT hook-, and zinc finger-containing protein 1	PATZ1	4	3.58e-05	3.94215	3.97538
	MYO1C	1	1.44e-197	3.7611	3.79446
Cyclin-dependent kinase 19;Cyclin-dependent kinase 8	CDK19;CDK8;DKFZp434M058;CDC2L6	9	0.0016941	3.7549	3.78832
Probable E3 ubiquitin-protein ligase makorin-2	MKRN2	3	2.62e-22	5.54699	5.58059
60S ribosomal protein L34	RPL34	2	2.57e-22	6.99879	7.03326
Long-chain fatty acid transport protein 1	SLC27A1;FLJ00336	4	1.93e-10	3.76052	3.7953
Tubulin beta chain	TUBB;XTP3TPATP1	40	0	6.8547	6.8902
Cellular tumor antigen p53	TP53	52	3.37e-28	5.7321	5.76803
60S ribosomal protein L24	RPL24	3	2.63e-51	7.21767	7.25375
Microtubule-actin cross-linking factor 1, isoforms 1/2/3/5	MACF1	16	0	4.02436	4.06051
General transcription factor 3C polypeptide 2	GTF3C2	2	1.65e-10	4.34416	4.3805
Eukaryotic translation initiation factor 3 subunit D	EIF3D	10	1.17e-41	5.21985	5.25732
	MACF1	1	4.63e-289	5.56726	5.60486
La-related protein 1	LARP1	7	1.95e-57	5.26841	5.30711
Eukaryotic initiation factor 4A-I;Eukaryotic initiation factor 4A-II	EIF4A1;EIF4A2	15	0	6.54155	6.58035
Cyclin-dependent kinase 12	CDK12	2	4.83e-96	5.03189	5.07111
Msx2-interacting protein	SPEN	5	1.08e-303	5.41002	5.44948
Structural maintenance of chromosomes flexible hinge domain-containing protein 1	SMCHD1	1	1.06e-83	4.07809	4.11787
Zinc finger protein 281	ZNF281	7	1.54e-30	4.65159	4.69217
Periodic tryptophan protein 1 homolog	PWP1	13	8.38e-15	5.12496	5.16566
Catenin delta-1	CTNND1;DKFZp781O2021	10	1.31e-57	5.10085	5.14167
DNA polymerase delta subunit 3	POLD3	11	6.04e-25	4.87248	4.91351
General transcription factor 3C polypeptide 1	GTF3C1;DKFZp686A111;DKFZp686O0870	8	1.8e-78	4.82903	4.87088
Sorting nexin-9	SNX9;WISP	5	3.16e-64	4.3408	4.38373
Protein Wiz	WIZ	5	7.83e-48	5.19081	5.23454
Zinc finger protein RFP	TRIM27	11	8.63e-43	4.80634	4.85016
NF-kappa-B-activating protein	NKAP	4	1.04e-115	6.12395	6.16797
60S ribosomal protein L13	RPL13	9	3.75e-145	7.57068	7.61477
Zinc finger protein 714;Zinc finger protein 431	ZNF714;ZNF431	8	2.57e-08	4.46468	4.5095
Heterogeneous nuclear ribonucleoprotein U-like protein 2	HNRNPUL2;hCG_2044799	2	1.17e-85	5.00647	5.05142
Histone-binding protein RBBP4	RBBP4	10	5.77e-84	6.82772	6.87277
General transcription factor 3C polypeptide 5	GTF3C5	13	1.23e-30	5.24903	5.29414
Heterogeneous nuclear ribonucleoprotein K	HNRPK;HNRNPK	9	1.23e-299	7.03153	7.07682
Myb-binding protein 1A	MYBBP1A	8	6.7e-225	6.13701	6.18279
Polyadenylate-binding protein 1;Polyadenylate-binding protein 3	PABPC1;PABPC3	27	4.1e-175	5.5706	5.61663
	OK/KNS-cl.6	1	8.88e-68	6.0456	6.09251
Testis-expressed sequence 10 protein	TEX10	5	6.57e-60	5.14582	5.19315
Arginine--tRNA ligase, cytoplasmic	RARS	5	1.76e-72	4.75575	4.80386
Citron Rho-interacting kinase	CIT	2	8.51e-11	3.52576	3.57503
Trifunctional enzyme subunit beta, mitochondrial;3-ketoacyl-CoA thiolase	HADHB	11	2.89e-136	6.41382	6.46318
Endonuclease III-like protein 1	NTHL1	3	0.0013032	4.03922	4.08874
60S ribosomal protein L13a	RPL13A;RPL13a;RP11-365K22.1-001	9	1.34e-60	7.10346	7.15299
Bromodomain adjacent to zinc finger domain protein 1A	BAZ1A	7	0	6.18823	6.23782
Pyrroline-5-carboxylate reductase;Pyrroline-5-carboxylate reductase 1, mitochondrial	PYCR1;PIG45	7	0.0026241	4.22999	4.28047
T-complex protein 1 subunit zeta	CCT6A	9	5.33e-103	6.202	6.25414
Nucleolar protein of 40 kDa	ZCCHC17	4	3.44e-22	5.42917	5.48151
Double-strand break repair protein MRE11A	MRE11A	8	1.24e-116	5.30214	5.35449
ATP-dependent zinc metalloprotease YME1L1	YME1L1;FTSH	9	1.73e-100	4.9271	4.97947
Denticleless protein homolog	DTL	5	1.73e-12	4.60299	4.65549
Histone H2A type 1-B/E;Histone H2A;Histone H2A type 3;Histone H2A type 1-C	HIST1H2AB;HIST3H2A;HIST1H2AC	4	2.42e-76	5.36584	5.4192
Coiled-coil domain-containing protein 130	CCDC130	3	5.52e-68	5.0834	5.13685
Alpha-actinin-4;Alpha-actinin-1	ACTN4;ACTN1	35	2.13e-37	4.16059	4.21426
Zinc finger CCCH domain-containing protein 11A	ZC3H11A	6	7.72e-117	5.3308	5.38511
Alanine--tRNA ligase, mitochondrial	AARS2	1	2.76e-23	4.6811	4.73639
Junction plakoglobin	JUP	2	2.39e-31	4.51712	4.57422
40S ribosomal protein S18	RPS18	2	2.06e-83	7.22042	7.27836
Splicing factor, arginine/serine-rich 19	SCAF1	1	7.52e-40	5.50748	5.56615
Interleukin enhancer-binding factor 2	ILF2	5	3.57e-118	6.31167	6.37046
E3 ubiquitin-protein ligase RNF213	RNF213	5	1.16e-168	4.44849	4.50753
	HLA-B	1	2.6e-19	4.6097	4.66879
Zinc finger protein 384	ZNF384	11	1.75e-17	5.01628	5.07551
Centromere protein F	CENPF	3	7.46e-154	4.11388	4.17348
Separin	ESPL1	3	7.67e-83	4.20156	4.26131
Heterogeneous nuclear ribonucleoprotein L	HNRNPL	6	4.59e-181	6.56403	6.62385
Phosphoribosyl pyrophosphate synthase-associated protein 2	PRPSAP2	12	0.0026753	3.36318	3.42424
Double-stranded RNA-specific adenosine deaminase	ADAR	6	0	5.58765	5.64898
Helicase SKI2W	SKI2W;SKIV2L	16	1.62e-47	4.82593	4.88728
Spectrin beta chain, brain 1	SPTBN1	4	4.09e-07	2.58815	2.64968
PHD finger protein 6	PHF6	6	1.92e-201	6.33045	6.39217
T-complex protein 1 subunit theta	CCT8	8	1.12e-264	6.25904	6.32094
Terminal uridylyltransferase 7	ZCCHC6	1	0.0017237	2.81836	2.88026
Serine/threonine-protein kinase PRP4 homolog	PRPF4B	6	1.7e-77	5.19825	5.26026
TATA-binding protein-associated factor 2N	TAF15	4	8.83e-39	5.26352	5.32597
Zinc finger CCCH domain-containing protein 8	ZC3H8;LOC84524	3	2.41e-08	4.60939	4.67185
Mitogen-activated protein kinase kinase kinase MLT	MLTK;pk;ZAK	3	4.51e-06	4.10718	4.16985
Squalene synthase	FDFT1	11	8.72e-07	3.97093	4.03447
Ras GTPase-activating-like protein IQGAP1	IQGAP1	12	2.91e-14	3.87251	3.93618
	ZMYND8	5	9.66e-68	3.81783	3.88234
60S ribosomal protein L3	RPL3;rpl3	15	2.31e-212	7.40238	7.46694
Importin subunit alpha;Importin subunit alpha-2	KPNA2	4	3.56e-146	5.24087	5.30548
Probable E3 ubiquitin-protein ligase TRIP12	TRIP12	14	6.98e-184	4.80882	4.8736
60S ribosomal protein L7	RPL7;WUGSC:H_RG054D04.1	5	2.39e-87	7.31399	7.37916
U4/U6 small nuclear ribonucleoprotein Prp4	PRPF4	5	6.3e-166	5.49102	5.55694
Polymerase delta-interacting protein 3	POLDIP3	8	3.8e-228	6.29504	6.36099
Peptidyl-prolyl cis-trans isomerase;Peptidyl-prolyl cis-trans isomerase A	PPIA	7	0.00054329	4.31328	4.37929
Actin-binding protein anillin	ANLN	7	1.35e-35	4.90419	4.9702
Poly(rC)-binding protein 2;Poly(rC)-binding protein 3	PCBP2;PCBP3	21	4.81e-90	5.93753	6.00419
ATPase family AAA domain-containing protein 2B	ATAD2B	1	0.0045116	2.6224	2.69029
Hypermethylated in cancer 2 protein	HIC2	1	6.41e-24	4.12946	4.19753
	NUMA1	8	0	4.40533	4.47347
Spectrin alpha chain, brain	SPTAN1;DKFZp564P0562	6	1.87e-20	3.35731	3.42549
ATP-dependent RNA helicase DDX18	DDX18	6	4.84e-146	5.7538	5.82326
40S ribosomal protein S15a	hCG_1994130;RPS15A	10	1.72e-24	6.28452	6.35415
26S protease regulatory subunit 6A	PSMC3	10	5.47e-20	4.33423	4.40528
Zinc finger CCCH domain-containing protein 13	ZC3H13	9	1.46e-148	5.63025	5.70148
		1	7.43e-111	6.59846	6.66983
Cofilin-1;Cofilin-2	CFL1;CFL2	10	0.00065856	4.07613	4.14774
Elongation factor 2	EEF2	8	3.96e-71	5.77072	5.84321
Ligand-dependent nuclear receptor-interacting factor 1	LRIF1	1	1.95e-05	3.60828	3.68138
SWI/SNF-related matrix-associated actin-dependent regulator of chromatin subfamily D member 1	SMARCD1	15	1.45e-74	4.94396	5.0172
Ribosomal L1 domain-containing protein 1	RSL1D1	9	4.89e-193	6.58635	6.66002
T-complex protein 1 subunit gamma	CCT3	13	1.16e-199	6.29872	6.37319
Histone-lysine N-methyltransferase EZH2	EZH2	10	1.2e-11	4.70443	4.77929
Serine/threonine-protein kinase A-Raf	ARAF	15	3.23e-07	4.06919	4.14411
Nuclear receptor coactivator 6	NCOA6	6	5.73e-76	5.17652	5.25186
Adenylosuccinate lyase	ADSL;TNRC6B	9	4.79e-20	4.98635	5.06266
26S protease regulatory subunit 10B	PSMC6	4	2.77e-05	3.89741	3.97451
40S ribosomal protein S3	RPS3	18	8.97e-165	7.21091	7.28885
Protein scribble homolog	SCRIB	7	3.64e-26	4.2694	4.34739
Torsin-1A-interacting protein 1	TOR1AIP1	5	6.38e-31	4.56428	4.64328
Protein transport protein Sec31A	SEC31A	9	2.14e-07	3.76291	3.84231
Nucleolysin TIAR	TIAL1	12	4.54e-160	6.11651	6.19629
Proteasome-associated protein ECM29 homolog	ECM29;KIAA0368	4	1.28e-79	4.62899	4.70946
Gamma-tubulin complex component 3	TUBGCP3	3	4.11e-62	4.34889	4.42999
60S ribosomal protein L14	RPL14	6	5.45e-145	7.02061	7.1025
Origin recognition complex subunit 5	ORC5L;ORC5	8	8.86e-73	5.34252	5.42452
Condensin complex subunit 2	NCAPH	8	1.66e-49	5.16856	5.25164
Erlin-2	ERLIN2	3	6.15e-85	5.3311	5.41476
Supervillin	SVIL;DKFZp586H1823	8	0.00022484	2.71094	2.79582
TRIO and F-actin-binding protein	TRIOBP;DKFZp547M048	12	1.58e-40	4.30475	4.38977
Sin3 histone deacetylase corepressor complex component SDS3	SUDS3	3	4.27e-06	4.85017	4.93522
DnaJ homolog subfamily B member 12	DNAJB12	2	1.28e-35	5.13545	5.22194
Kelch-like ECH-associated protein 1	KEAP1	1	2.73e-08	4.43167	4.51841
DNA replication licensing factor MCM6	MCM6	5	9.18e-230	5.85164	5.93933
60S ribosomal protein L6	RPL6	11	3.61e-160	7.51468	7.60264
Zinc finger and BTB domain-containing protein 34	ZBTB34	1	0.00010221	4.10731	4.19532
Vesicle-fusing ATPase	NSF	12	9.23e-99	5.12054	5.20951
Signal recognition particle 19 kDa protein	SRP19	3	2.69e-41	5.02342	5.11271
Leucine-rich repeat and WD repeat-containing protein 1	LRWD1	3	5.33e-24	3.86366	3.95373
40S ribosomal protein S16	RPS16	2	3.01e-46	6.92942	7.0197
60S ribosomal protein L15;Ribosomal protein L15	RPL15	9	1.21e-65	7.06251	7.15296
5-azacytidine-induced protein 1	AZI1	6	5.82e-07	3.75226	3.84287
DnaJ homolog subfamily A member 1	DNAJA1;HDJ2	6	3.9e-50	5.41047	5.50122
YTH domain family protein 2	YTHDF2	13	1.26e-160	6.13133	6.22298
Non-POU domain-containing octamer-binding protein	NONO	12	3.8e-11	5.38112	5.47334
SRSF protein kinase 1	SRPK1	5	1.83e-06	4.23917	4.33141
Dolichyl-diphosphooligosaccharide--protein glycosyltransferase subunit 2	RPN2	3	5.83e-06	3.82306	3.91558
DNA topoisomerase;DNA topoisomerase 3-beta-1	TOP3B	13	3.68e-26	4.50316	4.59587
Crossover junction endonuclease MUS81	MUS81	7	0.0040963	3.72155	3.81537
Cell division cycle protein 20 homolog	CDC20	4	1.3e-120	5.38782	5.48174
RNA-binding protein 14	RBM14	3	7.91e-207	6.72346	6.81741
CCR4-NOT transcription complex subunit 1	CNOT1	15	3.73e-176	4.94226	5.03747
Double-stranded RNA-binding protein Staufen homolog 2	STAU2;STAU2 variant protein	22	1.48e-27	5.01653	5.1124
Gamma-tubulin complex component 2	TUBGCP2	10	1.07e-27	5.16909	5.26508
U4/U6.U5 tri-snRNP-associated protein 1	SART1	6	3.05e-182	5.79625	5.89312
ATP synthase subunit alpha, mitochondrial;ATP synthase subunit alpha	ATP5A1	4	7.7e-74	5.58881	5.68586
Translocon-associated protein subunit delta	SSR4	3	3.69e-22	5.20868	5.30597
Nuclear valosin-containing protein-like	NVL	17	5.13e-111	4.60664	4.70404
RNA 3-terminal phosphate cyclase-like protein	RCL1	4	6.61e-23	4.32809	4.42614
Probable ATP-dependent RNA helicase DDX10	DDX10	6	3.18e-13	5.94846	6.04665
Coiled-coil domain-containing protein 47	CCDC47	1	1.66e-85	5.07416	5.17257
Galectin-7	LGALS7	1	8.97e-12	4.32724	4.42679
Replication factor C subunit 2	RFC2	10	3.25e-138	5.5424	5.64222
Lamin-B1	LMNB1	4	1.28e-73	5.12248	5.22261
Leucine-rich repeat-containing protein 59	LRRC59	1	3.72e-06	4.67575	4.77612
	MACF1	22	0	5.6581	5.75903
	hDV103S1	1	0.0024044	5.44221	5.54332
Putative oxidoreductase GLYR1	N-PAC;GLYR1	3	7.06e-86	5.10517	5.20664
Atherin	SAMD1	2	8.87e-07	4.44489	4.54892
Calcium/calmodulin-dependent protein kinase type II subunit delta	CAMK2D	17	8.21e-212	5.46789	5.57207
RNA-binding motif protein, X chromosome;RNA-binding motif protein, X chromosome, N-terminally processed	RBMX	10	1.34e-232	7.38996	7.49418
Microspherule protein 1	MCRS1;DKFZp686N07218	3	8.85e-22	4.47857	4.58322
Cell growth-regulating nucleolar protein	LYAR	2	5.67e-169	5.88575	5.99061
26S protease regulatory subunit 4	PSMC1	6	2.07e-62	4.56565	4.67061
RNA-binding protein 4	RBM4;RBM4B	9	4.65e-179	5.98573	6.09079
Uncharacterized protein KIAA1522	KIAA1522	1	9.07e-25	5.07122	5.17707
Lon protease homolog;Lon protease homolog, mitochondrial	LONP1	10	1.3e-10	3.70081	3.80737
Tyrosine-protein phosphatase non-receptor type 2	PTPN2;PTN2	4	0.00085357	2.88477	2.99157
Polyhomeotic-like protein 2	PHC2;HPH2	9	4.65e-82	5.16164	5.26905
Transportin-1	TNPO1	3	1.99e-14	4.27916	4.38705
Nucleoporin-like protein 2	NUPL2	5	3.23e-07	4.27096	4.37925
Integrin-linked protein kinase	ILK	5	2.59e-28	5.05561	5.16542
Probable ATP-dependent RNA helicase DDX27	DDX27	5	2.09e-23	4.50792	4.61792
Corepressor interacting with RBPJ 1	CIR1;CIR	4	2.01e-08	4.83551	4.94557
Structural maintenance of chromosomes protein;Structural maintenance of chromosomes protein 2	SMC2	16	1.17e-74	4.94152	5.05185
Nucleolar protein 58	NOP58	5	6.63e-174	5.75534	5.86592
Pre-mRNA-splicing regulator WTAP	WTAP	4	6.72e-168	5.54654	5.65737
Polyadenylate-binding protein 4	PABPC4	14	6.79e-152	5.00719	5.11833
LIM domain and actin-binding protein 1	LIMA1	8	7.7e-13	4.11988	4.23262
SURP and G-patch domain-containing protein 2	SUGP2	4	6.47e-183	5.45338	5.56665
U2 small nuclear ribonucleoprotein auxiliary factor 35 kDa subunit-related protein 2;U2 small nuclear ribonucleoprotein auxiliary factor 35 kDa subunit-related protein 1	ZRSR2;ZRSR1	3	1.01e-06	4.84352	4.95748
DNA primase large subunit	PRIM2;PRIM2A	3	5.91e-19	3.9109	4.02502
5-3 exoribonuclease 2	XRN2	4	1.38e-95	5.41291	5.52711
60S ribosomal protein L32	RPL32	3	2.81e-95	6.74913	6.86334
40S ribosomal protein S28	RPS28	2	2.2e-29	5.60402	5.71954
Ankyrin-2	ANK2;DKFZp686M09125	34	5.28e-24	3.40083	3.51758
RNA-binding protein 28	RBM28	7	1.5e-174	5.72155	5.8393
Afadin	MLLT4	7	5.37e-38	3.89768	4.01645
Lamina-associated polypeptide 2, isoform alpha;Thymopoietin;Thymopentin	TMPO	6	2.97e-108	5.61734	5.7366
Zinc finger protein 687	ZNF687	4	8.76e-21	4.94602	5.06573
Heterogeneous nuclear ribonucleoprotein D0	HNRNPD	12	2.11e-183	6.50382	6.62446
RNA polymerase-associated protein LEO1	LEO1	3	1.38e-82	6.05415	6.17574
Uncharacterized protein KIAA0754	KIAA0754	2	2.86e-88	5.63479	5.75702
Phosphatidylinositol 4-kinase alpha	PIK4CA variant protein;PI4KA;hCG_1999854	9	2e-52	4.26005	4.38243
RNA-binding protein 45	RBM45	1	0.00042508	3.89848	4.02123
Enolase 1	ENO1	1	1.45e-58	6.22115	6.34453
RNA binding protein fox-1 homolog 2;RNA binding protein fox-1 homolog 1	RBFOX2;RBM9;RBFOX1;A2BP1;DKFZp547L059	19	9.08e-97	5.38297	5.50768
Bifunctional 3-phosphoadenosine 5-phosphosulfate synthase 2;Sulfate adenylyltransferase;Adenylyl-sulfate kinase	PAPSS2	10	4.63e-31	4.68887	4.81408
RING finger protein 113A	RNF113A;SAMD13	4	7.3e-12	5.0237	5.14913
Peroxisome proliferator-activated receptor gamma coactivator-related protein 1	PPRC1	3	2.05e-12	3.68838	3.81465
SWI/SNF-related matrix-associated actin-dependent regulator of chromatin subfamily B member 1	SMARCB1	10	1.64e-136	5.62349	5.75112
60S ribosomal protein L11	RPL11	4	2.16e-95	6.67439	6.80211
CLIP-associating protein 2	CLASP2;DKFZp686D11262	26	6.71e-23	2.94232	3.07008
Transcription elongation factor SPT5	SUPT5H	4	1.28e-213	5.47327	5.60196
Eukaryotic translation initiation factor 3 subunit E	EIF3E;EIF3S6	9	6.16e-17	4.61869	4.74775
Rho guanine nucleotide exchange factor 7;Rho guanine nucleotide exchange factor 6	ARHGEF7;ARHGEF6;KIAA0142	15	0.0022248	3.97839	4.10819
YLP motif-containing protein 1	YLPM1	1	1.42e-75	3.98477	4.11548
60S ribosomal protein L18a	RPL18A	8	4.14e-95	7.34116	7.4721
ESF1 homolog	ESF1	4	2.28e-23	4.08661	4.21819
Lipolysis-stimulated lipoprotein receptor	LSR	7	2.48e-36	5.04685	5.1803
Protein LYRIC	MTDH	1	1.1e-41	4.58859	4.72211
45 kDa calcium-binding protein	SDF4	4	8.47e-07	4.63131	4.76498
Acyl-coenzyme A thioesterase 2, mitochondrial;Acyl-coenzyme A thioesterase 1	ACOT2;ACOT1	8	3.43e-26	4.61843	4.75235
Matrin-3	MATR3;DKFZp686K23100;DKFZp686K0542	24	0	6.55557	6.68956
RNA polymerase II-associated factor 1 homolog	PAF1	3	0	6.75597	6.89051
Protein polybromo-1	PBRM1	10	8.08e-211	5.61414	5.74882
Chaperone activity of bc1 complex-like, mitochondrial	ADCK3;CABC1	9	1.1e-38	4.94617	5.0811
Unconventional myosin-Va	MYO5A	25	1.38e-81	4.23752	4.37275
ATP synthase subunit beta, mitochondrial;ATP synthase subunit beta	ATP5B	7	1.93e-16	4.41093	4.54628
Transcription intermediary factor 1-alpha	TRIM24	5	1.13e-21	4.41566	4.55352
HAUS augmin-like complex subunit 5	HAUS5	1	9.45e-10	4.11281	4.25101
Tyrosine-protein kinase receptor;Echinoderm microtubule-associated protein-like 4	EML4;EML4-ALK variant 7;EML4-ALK variant 6	9	1.23e-09	3.80917	3.94763
Nucleoporin NDC1	TMEM48	6	6.92e-05	4.0192	4.15797
ATP-dependent RNA helicase DDX19B;ATP-dependent RNA helicase DDX19A	DDX19B;DDX19L;DDX19A;DKFZp762C1313;DKFZp686C21137	21	1.27e-80	5.05457	5.19368
Copine-3	CPNE3	26	1.77e-38	5.47101	5.6109
Serine/arginine repetitive matrix protein 2	SRRM2;KIAA0324	17	0	6.50415	6.64419
Acetyl-CoA acetyltransferase, mitochondrial	ACAT1	6	3.3e-263	5.90507	6.04653
Ribonuclease inhibitor	RNH1	8	2.82e-161	5.04774	5.18932
DNA topoisomerase 2-binding protein 1	TOPBP1	3	4.29e-10	3.46878	3.61062
Acetolactate synthase-like protein	ILVBL	6	1.48e-18	4.7388	4.8807
ATP-dependent RNA helicase DDX42	DDX42	5	1.53e-18	4.29064	4.43361
DNA/RNA-binding protein KIN17	KIN	4	6.97e-50	5.29693	5.44029
Splicing factor 1	SF1	9	1.19e-09	5.11414	5.25773
Enolase 2	ENO2	1	2.68e-53	4.23578	4.37952
ATP-dependent RNA helicase DDX54	DDX54	3	8.06e-101	5.88214	6.02649
IQ calmodulin-binding motif-containing protein 1	IQCB1	2	0.0012702	3.64013	3.78475
RNA-binding protein 7	RBM7	9	4.06e-07	4.67659	4.82185
Probable E3 ubiquitin-protein ligase MYCBP2	MYCBP2	2	6.86e-05	2.92234	3.06855
Fatty acyl-CoA reductase 1	FAR1	6	5.79e-56	4.60978	4.75619
TOX high mobility group box family member 4	TOX4	9	1.36e-21	4.97339	5.12166
Methyl-CpG-binding domain protein 2	MBD2	2	1.68e-37	4.51445	4.66534
PR domain zinc finger protein 2	PRDM2	7	7.24e-42	4.73654	4.88835
Bifunctional UDP-N-acetylglucosamine 2-epimerase/N-acetylmannosamine kinase;UDP-N-acetylglucosamine 2-epimerase;N-acetylmannosamine kinase	GNE	8	1.06e-06	3.89635	4.04891
Kinesin-like protein KIF18B	KIF18B	6	2.31e-25	4.69588	4.84906
Heterochromatin protein 1-binding protein 3	HP1BP3	6	1.41e-107	6.43638	6.58956
Methionine--tRNA ligase, cytoplasmic	MARS	12	6.86e-59	4.57055	4.72468
Sphingomyelin phosphodiesterase 4	SMPD4	24	4.54e-12	4.51281	4.66898
Zinc finger protein 40	HIVEP1	1	2.88e-05	2.99169	3.14795
Elongation factor 1-gamma	EEF1G	8	7.86e-45	5.0892	5.24586
Zinc finger RNA-binding protein	ZFR	8	4.47e-35	4.84007	4.9968
Heterogeneous nuclear ribonucleoproteins A2/B1	HNRNPA2B1	1	1.15e-47	5.15897	5.31742
Serine/threonine-protein kinase RIO1	RIOK1	3	5.68e-19	5.23006	5.38867
ARF GTPase-activating protein GIT1	GIT1;DKFZp686G1540	17	7.47e-15	4.58951	4.74902
PHD finger protein 10	PHF10	3	2.96e-47	4.41354	4.57531
	FLJ00353;YLPM1	4	4.94e-70	4.7496	4.91185
Fanconi anemia group E protein	FANCE	1	0.00029549	4.20828	4.37094
60S ribosomal protein L36	RPL36	1	6.09e-25	6.98532	7.14947
Ubiquitin carboxyl-terminal hydrolase 16	USP16	2	5.76e-49	4.87633	5.04048
Testin	TES	10	2.08e-40	5.45871	5.62409
Asparagine synthetase [glutamine-hydrolyzing];Asparagine synthetase	ASNS	6	0.0046649	3.58392	3.74961
Chromatin assembly factor 1 subunit A	CHAF1A	3	2.51e-53	4.64321	4.80961
Poly(A) RNA polymerase, mitochondrial	MTPAP	3	5.79e-61	5.12424	5.29135
Heterogeneous nuclear ribonucleoprotein M	HNRNPM;ORF	7	0	7.10643	7.27356
Heterogeneous nuclear ribonucleoprotein A/B	HNRNPAB	6	5.89e-96	5.29853	5.46682
Nucleoporin GLE1	GLE1	3	1.56e-43	5.16125	5.33112
Enhancer of mRNA-decapping protein 4	EDC4	3	1.42e-49	4.90929	5.07918
Lymphoid-specific helicase	HELLS	3	2.99e-58	5.06123	5.2317
Protein 4.1	EPB41	8	0.00034825	3.76851	3.93974
UPF0568 protein C14orf166	C14orf166	5	1.06e-08	4.25746	4.43006
2,3-cyclic-nucleotide 3-phosphodiesterase	CNP	4	2.57e-105	5.66857	5.84205
Polycomb complex protein BMI-1	BMI1;COMMD3	10	4.67e-98	5.65384	5.82803
Ribosomal RNA processing protein 1 homolog B	RRP1B	2	1.83e-112	5.63338	5.80782
Long-chain fatty acid transport protein 4	SLC27A4	1	2.78e-05	3.61903	3.79364
Antigen KI-67	MKI67	4	1.51e-218	4.75331	4.92844
Putative RNA-binding protein Luc7-like 1	LUC7L	10	6.83e-181	4.94944	5.12613
U3 small nucleolar RNA-associated protein 15 homolog	UTP15	9	9.24e-88	5.26356	5.44026
PDZ and LIM domain protein 7	PDLIM7	6	6.12e-30	4.58366	4.76346
Nucleolar complex protein 3 homolog	NOC3L	5	4.99e-121	5.3571	5.53854
Tripartite motif-containing protein 26	TRIM26	5	6.77e-43	5.63665	5.81838
Eukaryotic translation initiation factor 4 gamma 2	EIF4G2;AAG1	18	3.94e-67	4.67221	4.8587
Pre-rRNA-processing protein TSR1 homolog	TSR1	1	1.18e-07	3.06438	3.25097
40S ribosomal protein S3a	RPS3A	17	1.01e-241	7.25522	7.44253
Parafibromin	CDC73	2	2.4e-217	6.51779	6.70567
Methionine--tRNA ligase, mitochondrial	MARS2	2	9.39e-10	3.49395	3.68367
G patch domain-containing protein 1	GPATCH1	3	8.8e-28	5.1174	5.30737
Transcriptional repressor NF-X1	NFX1	3	1.55e-07	3.65208	3.8428
V-type proton ATPase subunit d 1	ATP6V0D1	6	0.0012332	3.5766	3.76852
Rhotekin	RTKN	1	0.00013817	3.27942	3.47138
Developmentally-regulated GTP-binding protein 1	DRG1;DKFZp434N1827	5	1.22e-76	4.97311	5.16551
SAFB-like transcription modulator	SLTM	13	3.13e-36	4.51793	4.7107
Large proline-rich protein BAG6	BAG6;BAT3	83	5.24e-13	4.04532	4.23837
60S ribosomal protein L17	RPL17	4	1.16e-74	6.90413	7.09819
Poly(rC)-binding protein 1	PCBP1	16	1e-159	6.32015	6.51435
U1 small nuclear ribonucleoprotein 70 kDa	SNRNP70	4	5.01e-90	6.4627	6.65802
Glioma tumor suppressor candidate region gene 2 protein	GLTSCR2	9	7.52e-30	5.03898	5.23512
Transcription initiation factor TFIID subunit 2	TAF2	3	0.0047734	3.31689	3.51332
Non-receptor tyrosine-protein kinase TYK2;Tyrosine-protein kinase	TYK2	6	0.00095306	3.05258	3.2502
tRNA-splicing ligase RtcB homolog	C22orf28	6	4.95e-145	5.67993	5.87877
Histone-lysine N-methyltransferase SETD1B	SETD1B	2	4.06e-30	3.04871	3.25122
Nuclear mitotic apparatus protein 1	NUMA1 variant protein;NUMA1	22	0	5.97772	6.18056
Kinetochore protein NDC80 homolog	KNTC2;NDC80	6	6.23e-05	3.97749	4.18244
Tubulin beta-6 chain	TUBB6	4	5.12e-189	5.50341	5.7084
Nucleolar GTP-binding protein 2	GNL2	4	3.84e-92	5.26781	5.47337
Pescadillo homolog	PES1	6	1.55e-08	4.16673	4.37234
Chromobox protein homolog 6	CBX6	3	1.23e-60	5.33692	5.5428
Aminoacyl tRNA synthase complex-interacting multifunctional protein 1;Endothelial monocyte-activating polypeptide 2	AIMP1	3	1.85e-34	4.1321	4.33893
Melanoma-associated antigen D1	MAGED1;FLJ00163	3	4.99e-14	4.7494	4.95819
Probable ATP-dependent RNA helicase DDX47	DDX47;E4-DBP	9	3.51e-107	5.93319	6.14205
Protein FAM76A	FAM76A	4	4.69e-12	4.1807	4.39044
KAT8 regulatory NSL complex subunit 2	KANSL2	4	0.00029513	3.60363	3.8144
Elongation factor 1-alpha 1;Elongation factor 1-alpha;Putative elongation factor 1-alpha-like 3;Elongation factor 1-alpha 2	EEF1A1;EEF1A1P5;EEF1A1L14;PTI-1;EEF1A2	40	2.29e-29	5.75464	5.96554
Nuclear fragile X mental retardation-interacting protein 2	NUFIP2	2	4.12e-15	4.41624	4.62775
Transcription intermediary factor 1-beta	TRIM28	2	1.76e-188	6.4998	6.71241
Heterogeneous nuclear ribonucleoprotein F;Heterogeneous nuclear ribonucleoprotein F, N-terminally processed	HNRNPF	2	0	6.69381	6.90655
SWI/SNF-related matrix-associated actin-dependent regulator of chromatin subfamily E member 1	SMARCE1	10	8.75e-50	5.36907	5.58278
Nuclease-sensitive element-binding protein 1;Y-box-binding protein 2	YBX1;YBX2	12	1.28e-122	5.44083	5.65541
Zinc finger protein 598	ZNF598	2	3.32e-64	4.99198	5.20664
Cell division control protein 6 homolog	CDC6	2	1.05e-18	4.86526	5.08016
PHD finger protein 3	PHF3	11	3.67e-139	5.18901	5.40485
5-3 exoribonuclease 1	XRN1	3	5.82e-21	4.09311	4.30976
Probable rRNA-processing protein EBP2	EBNA1BP2	5	2.17e-95	5.93457	6.15351
6-phosphofructokinase, liver type	PFKL	8	1.08e-114	3.84629	4.06822
Ancient ubiquitous protein 1	AUP1;DKFZp686P12272	5	7.17e-14	4.40832	4.63034
AT-rich interactive domain-containing protein 2	ARID2	7	1.74e-78	4.95986	5.18204
N6-adenosine-methyltransferase 70 kDa subunit	METTL3	9	6.18e-17	4.70496	4.92816
Integrator complex subunit 7	INTS7	2	0.00034825	2.98943	3.21331
Gem-associated protein 4	GEMIN4	11	2.92e-41	5.01246	5.23732
Ataxin-2	ATXN2	11	3.99e-57	4.71868	4.9442
Heterogeneous nuclear ribonucleoprotein H;Heterogeneous nuclear ribonucleoprotein H, N-terminally processed	HNRNPH1	27	0	7.2863	7.51203
Tubulin beta-4B chain	TUBB4B;TUBB2C	9	0	7.38489	7.61071
Suppressor of SWI4 1 homolog	PPAN-P2RY11;PPAN	7	1.62e-31	5.03262	5.26095
Serine/threonine-protein kinase Nek4	NEK4	3	0.0011902	3.01574	3.24578
G patch domain-containing protein 8	GPATCH8	5	3.63e-102	5.4572	5.68907
Nucleolar RNA helicase 2	DDX21	3	0	6.61699	6.84945
Eukaryotic translation initiation factor 3 subunit G	EIF3G;EIF3S4	3	2.8e-24	4.69863	4.93277
Band 4.1-like protein 5	EPB41L5	5	1.8e-83	5.43588	5.67048
E3 ubiquitin-protein ligase BRE1B	RNF40	15	3.43e-43	4.14799	4.38358
CD2 antigen cytoplasmic tail-binding protein 2	CD2BP2	2	3.01e-90	5.9419	6.17958
Notchless protein homolog 1	NLE1	5	3.98e-64	4.80638	5.04501
Flap endonuclease 1	FEN1	7	3.21e-194	5.5849	5.82381
26S proteasome non-ATPase regulatory subunit 2	PSMD2;DKFZp564A2282	12	1.71e-16	4.23345	4.47239
Histone H2A.x;Histone H2A type 1-A	H2AFX;HIST1H2AA	15	6.54e-24	6.85559	7.09468
Polycomb protein SUZ12	SUZ12	2	4.45e-48	4.85034	5.09103
THO complex subunit 1	THOC1	1	3.33e-65	4.81002	5.05096
Endoribonuclease Dicer	DICER1	5	6.99e-41	4.31332	4.55624
Zinc finger protein 483	ZNF483	3	0.00062285	2.85789	3.10418
Medium-chain specific acyl-CoA dehydrogenase, mitochondrial	DKFZp686M24262;ACADM	10	3.95e-58	4.98151	5.22791
Eukaryotic translation initiation factor 2 subunit 3;Putative eukaryotic translation initiation factor 2 subunit 3-like protein	EIF2S3;EIF2S3L	7	3.01e-241	6.00294	6.25069
Heat shock-related 70 kDa protein 2	HSPA2	2	3.96e-107	4.08721	4.33536
NEDD4-like E3 ubiquitin-protein ligase WWP2;E3 ubiquitin-protein ligase	WWP2	5	1.11e-08	3.18165	3.42991
Zinc finger CCCH-type antiviral protein 1	ZC3HAV1	6	9.59e-252	5.41444	5.66387
Reticulocalbin-2	RCN2	4	5.65e-146	5.00651	5.25749
Pumilio domain-containing protein KIAA0020	KIAA0020	3	5.98e-28	4.76592	5.01728
Replication factor C subunit 4	RFC4	10	1.68e-187	5.23001	5.48182
GH3 domain-containing protein	GHDC	4	1.9e-20	2.85044	3.10243
NADH dehydrogenase [ubiquinone] iron-sulfur protein 2, mitochondrial	NDUFS2	4	4.8e-26	3.76407	4.01708
PERQ amino acid-rich with GYF domain-containing protein 2	GIGYF2	11	2.62e-125	4.56202	4.81529
60S ribosomal protein L10a;Ribosomal protein	RPL10A	2	1.79e-128	6.57957	6.83541
A-kinase anchor protein 8	AKAP8;DKFZp586B1222	4	1.75e-86	5.2619	5.51793
General transcription factor IIH subunit 2;General transcription factor IIH subunit 2-like protein	GTF2H2;GTF2H2C	11	2.66e-13	5.26361	5.52163
Ligand-dependent corepressor	LCOR	1	3.11e-20	3.44173	3.70347
Regulation of nuclear pre-mRNA domain-containing protein 1A	RPRD1A	1	4.32e-125	4.67614	4.93831
Nucleolysin TIA-1 isoform p40	TIA1	9	4.86e-76	4.47176	4.73397
CCR4-NOT transcription complex subunit 2	CNOT2	10	3.01e-07	3.91856	4.18121
Armadillo repeat-containing protein 6	ARMC6	10	4.36e-83	4.32187	4.58452
Succinyl-CoA ligase [ADP-forming] subunit beta, mitochondrial	DKFZp686D0880;SUCLA2;DKFZp564P2062	15	4.01e-28	4.9863	5.24922
Caseinolytic peptidase B protein homolog	CLPB	12	3.61e-39	4.41938	4.68233
UPF0614 protein C14orf102	C14orf102;DKFZp666I2110	4	1.26e-16	3.94625	4.21253
Bystin	BYSL	4	1.52e-42	5.41634	5.68283
Protein FAM207A	FAM207A	2	4.02e-08	4.18244	4.45042
N-acetyltransferase ESCO2	ESCO2	5	1.18e-24	4.00208	4.27026
40S ribosomal protein S4, X isoform;40S ribosomal protein S4, Y isoform 2	RPS4X;RPS4Y2	13	3.2e-224	7.09075	7.35898
KH domain-containing, RNA-binding, signal transduction-associated protein 1	KHDRBS1	9	1.93e-23	6.15954	6.43093
FAS-associated factor 2	FAF2	2	1.06e-25	4.82151	5.09479
Vimentin	VIM	38	0	6.51509	6.78967
Zinc finger protein ZIC 2	ZIC2	2	0.0044598	4.09135	4.36788
Transducin beta-like protein 3	TBL3	3	3.82e-76	4.63312	4.91114
Zinc finger protein 318	ZNF318	1	2.02e-99	4.21514	4.49452
Tyrosine-protein phosphatase non-receptor type 1	PTPN1	3	4.99e-76	4.30162	4.58158
Kinectin	KTN1	10	8.72e-106	4.20715	4.4878
Protein phosphatase 1 regulatory subunit 12A	PPP1R12A	15	4.93e-36	4.568	4.85051
Zinc finger CCCH domain-containing protein 15	ZC3H15	6	8.88e-07	4.07265	4.35604
SWI/SNF complex subunit SMARCC1	SMARCC1	7	5.11e-76	4.57241	4.85608
MYC-induced nuclear antigen	MINA	2	0.0046165	3.36169	3.6472
RNA-binding protein EWS	EWSR1	13	1.96e-50	5.44133	5.72727
Zinc finger CCCH-type with G patch domain-containing protein	ZGPAT	3	3.67e-10	3.69162	3.97909
Ufm1-specific protease 2	UFSP2	8	1.08e-12	4.17728	4.46709
Protein TBRG4	TBRG4	8	0.00014926	3.70093	3.99139
Actin, aortic smooth muscle;Actin, alpha cardiac muscle 1;Actin, alpha skeletal muscle;Actin, gamma-enteric smooth muscle	ACTA2;ACTC1;ACTA1;ACTG2	29	4.17e-152	5.34015	5.63137
BCL-6 corepressor	BCOR;BCOR-RARA	11	2.94e-68	4.12769	4.4206
Forkhead box protein C1	FOXC1	8	8.92e-47	4.91773	5.21099
Nucleosome assembly protein 1-like 1	NAP1L1	21	2.55e-24	4.66192	4.95611
DNA-binding protein A	CSDA	4	3.6e-86	5.44004	5.7345
E3 ubiquitin-protein ligase RING1	RING1	3	7.66e-88	5.16304	5.46075
Deoxynucleotidyltransferase terminal-interacting protein 2	DNTTIP2	3	1.52e-26	4.60904	4.90806
Heterogeneous nuclear ribonucleoprotein H2	HNRNPH2	3	0	6.11975	6.42
ELKS/Rab6-interacting/CAST family member 1	ERC1	6	1.14e-06	2.87872	3.17955
Diacylglycerol kinase epsilon	DGKE	4	5.26e-12	3.72977	4.03084
RNA-binding protein 34	RBM34	4	4.15e-93	5.73794	6.03961
Dual specificity protein kinase CLK3	CLK3	16	1.57e-25	5.00634	5.30935
Chromatin complexes subunit BAP18	C17orf49;BAP18	3	6.26e-06	4.23548	4.53862
60S ribosomal protein L12	RPL12;hCG_21173	3	3.82e-149	6.34943	6.65375
Polycomb protein EED	EED	9	7.22e-17	4.80462	5.10971
Protein transport protein Sec24B	SEC24B	4	3.82e-07	2.95454	3.26212
Tubulin beta-2A chain	TUBB2A;DKFZp566F223	10	0	5.70127	6.0092
Eukaryotic translation initiation factor 4 gamma 1	EIF4G1 variant protein;EIF4G1	25	6.94e-10	3.1303	3.44052
Nuclear receptor corepressor 1	NCOR1;DKFZp434M075	8	3.87e-40	3.67913	3.98944
60S ribosomal protein L19;Ribosomal protein L19	RPL19	3	1.39e-87	7.1433	7.4541
	PPHLN1	9	1.89e-41	5.51669	5.82857
Chromodomain-helicase-DNA-binding protein 1-like	CHD1L	9	3.23e-43	5.51215	5.82504
Utrophin	UTRN	3	5.21e-06	3.2276	3.54267
Ferrochelatase, mitochondrial;Ferrochelatase	FECH;DKFZp686P18130	6	2.9e-63	5.1765	5.49252
Ubiquitin carboxyl-terminal hydrolase 10	USP10	4	7.29e-06	3.71843	4.03543
U3 small nucleolar RNA-interacting protein 2	RRP9	1	0.0034311	3.82728	4.1456
DAZ-associated protein 1	DAZAP1;MEF2D/DAZAP1 fusion;DAZAP1/MEF2D fusion	3	2.95e-63	5.04501	5.36412
Erlin-1	SPFH1;ERLIN1	5	1.59e-94	4.40005	4.72239
60S acidic ribosomal protein P0;60S acidic ribosomal protein P0-like	RPLP0;RPLP0P6	20	2.73e-126	6.8615	7.18585
Probable ATP-dependent RNA helicase DDX6	DDX6	3	1.71e-30	4.2467	4.57151
Adenylosuccinate synthetase isozyme 2;Adenylosuccinate synthetase	ADSS	3	1.02e-35	3.15924	3.48431
Double-stranded RNA-binding protein Staufen homolog 1	STAU1	9	3.93e-182	5.56481	5.88992
Zinc finger CCHC domain-containing protein 9	ZCCHC9	1	3.83e-28	4.24903	4.57474
Transcription factor GATA-6	GATA6	2	4.13e-16	4.79307	5.11991
Putative rRNA methyltransferase 3	FTSJ3	2	7.08e-121	5.23081	5.56
Protein C16orf88	C16orf88	3	3.39e-16	4.80631	5.13577
Polypeptide N-acetylgalactosaminyltransferase 3	GALNT3	4	0.0042914	2.8267	3.15764
KRR1 small subunit processome component homolog	KRR1	2	5.75e-51	5.44166	5.77316
MAP7 domain-containing protein 3	MAP7D3	3	1.49e-38	4.37852	4.71027
40S ribosomal protein S10;Putative 40S ribosomal protein S10-like	RPS10;RPS10P5	5	3.17e-93	6.5885	6.92308
RNA-binding protein 4B	RBM4B	1	1.09e-69	4.07842	4.41365
NEDD4-binding protein 2-like 2	N4BP2L2	2	0.0046021	2.89905	3.23446
Structure-specific endonuclease subunit SLX4	SLX4	1	9.93e-06	3.24716	3.58317
RNA exonuclease 4	REXO4	3	6.83e-34	5.07929	5.41592
Uridine 5-monophosphate synthase;Orotate phosphoribosyltransferase;Orotidine 5-phosphate decarboxylase	UMPS	7	0.00012222	3.78317	4.12281
Transducin beta-like protein 2	TBL2	10	2.19e-58	4.85537	5.19956
Melanoma-associated antigen D2	MAGED2	6	1.49e-07	3.11322	3.46267
Histone acetyltransferase KAT6A	KAT6A;MYST3	3	3.94e-09	2.95518	3.30784
Kinesin-like protein KIF2B	KIF2B	3	1.36e-41	3.08618	3.44279
40S ribosomal protein SA	RPSA;RPSAP58;LAMR1P15	5	5.59e-104	5.82221	6.18387
RNA-binding motif, single-stranded-interacting protein 3;RNA-binding motif, single-stranded-interacting protein 1	RBMS3;RBMS1	11	6.42e-21	3.67846	4.04088
Heterogeneous nuclear ribonucleoprotein A3	HNRNPA3;HNRPA3;D10S102	6	1.5e-10	4.52532	4.88963
ADP-ribosylation factor-like protein 6-interacting protein 4	FLJ00169;ARL6IP4	9	1.08e-11	3.36354	3.73238
PWWP domain-containing protein 2A	PWWP2A	1	0.003359	3.60492	3.97392
EF-hand domain-containing family member A1	EFHA1	1	1.28e-30	3.31387	3.68307
Importin-5	IPO5	3	0.0021142	2.97273	3.34398
60S ribosomal protein L4	RPL4	11	3.3e-176	7.15749	7.53159
Inner centromere protein	INCENP	3	4.13e-16	4.32315	4.69731
Dual specificity protein kinase TTK	TTK	6	1.79e-30	4.38412	4.75921
Myotubularin-related protein 1	MTMR1	6	3.3e-05	3.26937	3.64595
E3 SUMO-protein ligase CBX4	CBX4	2	2.75e-55	4.43564	4.81374
Sphingosine-1-phosphate lyase 1	SGPL1	3	1.83e-15	4.46425	4.84392
Syntaxin-binding protein 2	STXBP2;pp10122	9	2.53e-06	3.7552	4.13596
40S ribosomal protein S25	RPS25	1	9.97e-27	6.41867	6.8021
Transcription factor MafB	MAFB	1	2.14e-05	4.38728	4.77096
Putative ribosomal RNA methyltransferase NOP2	NOP2	7	1.25e-140	5.18546	5.56928
60S ribosomal export protein NMD3	NMD3	9	1.73e-06	4.27117	4.65501
WD repeat-containing protein 36	WDR36;DKFZp686I1650	4	1.15e-23	4.16176	4.54664
Agrin	AGRN	4	0.00042625	2.7012	3.0874
Insulin-like growth factor 2 mRNA-binding protein 3	IGF2BP3	2	3.31e-83	5.33588	5.72351
14-3-3 protein epsilon	YWHAE/FAM22A fusion;YWHAE/FAM22B fusion;YWHAE	28	1.17e-17	4.33177	4.7211
60S acidic ribosomal protein P1	RPLP1	4	1.27e-50	5.63056	6.02845
Leucine zipper protein 1	LUZP1	2	1.91e-05	3.01631	3.41697
Methylcrotonoyl-CoA carboxylase beta chain, mitochondrial	MCCC2	1	0.00052066	3.31143	3.71885
Protein FAM111B	FAM111B	1	5.11e-08	3.6057	4.02641
Tubulin beta-4A chain	TUBB4A;TUBB4	4	0	4.86757	5.28832
Chromatin target of PRMT1 protein	CHTOP	2	4.77e-74	4.84837	5.26937
Tubulin gamma-1 chain;Tubulin gamma-2 chain	TUBG1;TUBG2	2	2.25e-35	5.21898	5.64034
Secreted phosphoprotein 24	SPP2	1	0.0035631	4.72931	5.15482
Calcium/calmodulin-dependent protein kinase type II subunit gamma	CAMK2G	5	1.13e-108	3.22914	3.65613
Cytosolic acyl coenzyme A thioester hydrolase	ACOT7	5	0.0027533	3.40992	3.83794
THAP domain-containing protein 11	THAP11	2	9.54e-05	4.36371	4.79526
60S ribosomal protein L29	RPL29;RP11-632C17__A.1-001	4	6.23e-12	6.84706	7.28026
UPF0549 protein C20orf43	C20orf43	4	6.84e-16	2.96852	3.404
Homeobox protein Hox-D13	HOXD13	1	0.002276	3.07796	3.51345
Zinc finger protein 24	ZNF24	1	9.09e-06	4.26437	4.70183
Probable ATP-dependent RNA helicase DHX36	DHX36	5	2.47e-28	3.71718	4.15809
Zinc finger MYND domain-containing protein 11	ZMYND11	23	0.00013101	3.29957	3.74957
Tubulin alpha-1C chain	TUBA1C;TUBA1B;TUBA1A	26	0	4.9676	5.42496
Tetratricopeptide repeat protein 6	TTC6	4	0.00095801	3.12959	3.59038
GTPase IMAP family member 5	GIMAP5	2	0.0035141	5.13322	5.59583
Protein transport protein Sec16A	SEC16A	14	8.99e-18	4.08019	4.54508
Histone H1.2	HIST1H1C	6	2.58e-110	7.747	8.21333
Tubulin alpha chain-like 3	TUBAL3	1	3.09e-19	3.99621	4.46265
Peptidyl-prolyl cis-trans isomerase H;Peptidyl-prolyl cis-trans isomerase	PPIH	6	1.35e-05	4.16664	4.63436
Importin-4	IPO4	7	0.0018902	2.7383	3.20809
DNA-directed RNA polymerase I subunit RPA43	TWISTNB	1	0.00073181	3.87013	4.34072
U3 small nucleolar RNA-associated protein 14 homolog A	UTP14A	8	1.51e-43	4.25375	4.72478
		1	2.9e-93	4.51061	4.98346
Exosome component 10	EXOSC10	4	8.63e-20	4.03036	4.50605
Mediator of DNA damage checkpoint protein 1	MDC1	18	1.64e-71	4.50798	4.98478
Serine/threonine-protein kinase VRK2	VRK2	6	2.14e-26	4.09216	4.57739
MORC family CW-type zinc finger protein 4	MORC4	5	4.29e-05	2.98949	3.47614
Ubiquitin-associated protein 2-like	UBAP2L	14	3.92e-36	4.70863	5.19879
Probable cysteine--tRNA ligase, mitochondrial	CARS2;DKFZp686G08243	6	4.8e-26	4.49282	4.98371
Dual specificity protein kinase CLK1	CLK1	14	6.3e-54	4.59322	5.08436
RNA binding motif protein, X-linked-like-1;RNA binding motif protein, X-linked-like-1, N-terminally processed	RBMXL1	6	9.41e-194	4.3283	4.82037
Zinc finger CCHC domain-containing protein 8	ZCCHC8	6	6.45e-64	4.62674	5.12392
Death-inducer obliterator 1	DIDO1	1	1.27e-12	3.28117	3.7815
Succinate dehydrogenase [ubiquinone] iron-sulfur subunit, mitochondrial	SDHB	2	0.00063863	2.7225	3.22376
Ribosome-binding protein 1	RRBP1	17	1.4e-237	4.43324	4.94335
RNA-binding protein NOB1	NOB1	3	0.0031172	3.14212	3.6603
RRP15-like protein	RRP15	3	4.53e-23	4.46063	4.97898
	JUP	22	2.08e-113	4.4136	4.93264
Centromere protein U	MLF1IP	6	2.88e-05	3.25098	3.77442
Exportin-T	XPOT	2	0.0023071	3.08133	3.60728
		1	1.02e-59	4.47712	5.00359
Myelin expression factor 2	MYEF2	3	6.16e-23	4.62203	5.14866
Myosin phosphatase Rho-interacting protein	MPRIP	4	1.03e-18	3.64103	4.16912
Transcription elongation factor A protein 1	TCEA1	11	1.65e-122	6.0057	6.53988
Bromodomain-containing protein 7	BRD7	2	4.62e-23	4.52456	5.05945
60S acidic ribosomal protein P2	RPLP2	1	4.33e-125	5.27128	5.80903
40S ribosomal protein S19	RPS19	3	1.13e-54	5.82828	6.3676
Tubulin beta-3 chain	TUBB3	6	6.94e-303	4.89856	5.43799
Uncharacterized protein C1orf226	C1orf226	2	1.48e-07	4.06636	4.60874
Aldehyde dehydrogenase X, mitochondrial	ALDH1B1	2	1.7e-16	3.7948	4.34229
Signal recognition particle 14 kDa protein	SRP14	2	3.83e-91	4.11773	4.66698
Lysine-specific demethylase 3A	KDM3A;JMJD1A	7	0.0010302	3.19098	3.74373
Exosome complex component RRP42	EXOSC7	3	0.00022069	2.96568	3.51914
Integrator complex subunit 6	INTS6	13	3.71e-12	3.50531	4.06254
3-ketoacyl-CoA thiolase, peroxisomal	ACAA1	10	1.33e-65	3.81713	4.37614
Kelch-like protein 21	KLHL21	1	0.0045652	3.33826	3.90651
Mediator of RNA polymerase II transcription subunit 18	MED18	2	7.79e-08	3.89734	4.46995
Histone H1x	H1FX	1	2.3e-84	5.84207	6.41857
Spermatogenesis-defective protein 39 homolog	C14orf133;SPE39	5	3.74e-12	3.35071	3.9334
Sorting and assembly machinery component 50 homolog	SAMM50	2	8.32e-08	3.88333	4.46956
Ribosome biogenesis regulatory protein homolog	RRS1	1	2.54e-15	4.24077	4.82708
Non-specific lipid-transfer protein	SCP2	7	0.0032929	3.66707	4.25365
Non-structural maintenance of chromosomes element 4 homolog A	NSMCE4A	1	1.89e-07	3.41389	4.00462
La-related protein 7	LARP7	4	9.31e-48	3.94198	4.54375
Polymerase I and transcript release factor	PTRF	4	1.25e-17	4.80026	5.42677
Histone H1.3	HIST1H1D	1	1.17e-87	5.28825	5.91585
BCL-6 corepressor-like protein 1	BCORL1	2	9.25e-47	3.96603	4.60482
AP-3 complex subunit sigma-1	AP3S1	3	0.00031014	3.26734	3.91217
Integrin-linked kinase-associated serine/threonine phosphatase 2C	ILKAP;ILKAP3;ILKAP2	4	3.4e-06	3.63424	4.29219
Melanoma-associated antigen G1	NDNL2	1	0.0033874	3.57832	4.25892
Isocitrate dehydrogenase [NADP], mitochondrial;Isocitrate dehydrogenase [NADP]	IDH2	14	3.05e-87	4.68017	5.36642
Ataxin-2-like protein	ATXN2L	8	5.37e-12	4.02032	4.70674
Tripartite motif-containing protein 4	TRIM4	4	2.38e-08	3.60479	4.30524
Zinc finger CCCH domain-containing protein 4	ZC3H4	1	6.74e-47	4.70645	5.40691
DNA primase;DNA primase small subunit	PRIM1	6	3.25e-06	3.77082	4.47971
Thioredoxin-like protein 4A	TXNL4A	2	5.9e-08	2.76779	3.47731
Actin-related protein 3;Actin-related protein 3B	ACTR3;ACTR3B	11	1.36e-17	3.04622	3.7588
L-2-hydroxyglutarate dehydrogenase, mitochondrial	L2HGDH	5	3.17e-20	3.76177	4.47865
CCR4-NOT transcription complex subunit 8	CNOT8	6	0.00099479	3.24317	3.9709
Voltage-dependent L-type calcium channel subunit alpha-1D	CACNA1D	3	0.0025144	3.69906	4.45287
Alpha-centractin	ACTR1A	5	7.55e-28	3.67416	4.43183
E3 ubiquitin-protein ligase RLIM	RLIM	2	1.17e-19	3.45485	4.21596
Activator of basal transcription 1	ABT1	1	1.21e-07	3.34158	4.10612
Heat shock 70 kDa protein 14	HSPA14	5	9.67e-09	3.17083	3.95247
Protein disulfide-isomerase	P4HB	19	2.03e-31	3.4368	4.23134
	FLJ22184	3	6.92e-88	4.75508	5.55315
tRNA-dihydrouridine(47) synthase [NAD(P)(+)]-like	DUS3L	3	6.11e-07	3.45513	4.25799
	NCL	1	0	3.36219	4.17132
Cytospin-A	CYTSA;SPECC1L	7	9.73e-10	2.54477	3.35702
R3H and coiled-coil domain-containing protein 1	R3HCC1	4	0.0026241	2.72778	3.54588
Polyhomeotic-like protein 1	PHC1	11	2.06e-38	3.30077	4.13427
Serpin H1	SERPINH1	15	1.07e-23	3.91867	4.76403
Thyroid receptor-interacting protein 6	TRIP6;TRIP6i1	3	7.34e-15	2.87393	3.73508
Chromodomain-helicase-DNA-binding protein 2	CHD2	4	9.18e-45	4.47865	5.34086
Nucleolar and spindle-associated protein 1	NUSAP1	2	1.24e-36	3.22382	4.09826
RISC-loading complex subunit TARBP2	TARBP2	10	1.34e-09	4.32897	5.23012
Disks large-associated protein 5	DLGAP5	6	1.77e-16	3.42482	4.34171
Protein KRI1 homolog	KRI1	7	5.59e-122	4.35689	5.2946
Phosphoribosyl pyrophosphate synthase-associated protein 1	PRPSAP1	6	1.83e-05	2.68521	3.63917
Regulator of chromosome condensation	RCC1	8	4.43e-07	4.00419	4.96787
DnaJ homolog subfamily B member 11	DNAJB11	1	0.00012103	3.12244	4.0864
Nucleolar complex protein 4 homolog	NOC4L	2	1.04e-31	3.30933	4.27476
Uncharacterized protein C7orf50	C7orf50	4	0.0041896	3.19191	4.17099
S-phase kinase-associated protein 2	SKP2	3	0.00026056	3.01928	4.0054
Methyltransferase-like protein 14	METTL14	4	1.39e-05	3.18745	4.18458
Protein odr-4 homolog	ODR4;C1orf27	3	0.0041186	2.83571	3.85235
Histone-lysine N-methyltransferase, H3 lysine-79 specific	DOT1L	3	1.17e-31	3.91913	4.94515
Acylglycerol kinase, mitochondrial	FLJ10842;AGK	6	3.4e-13	3.9278	4.96114
Ras GTPase-activating protein-binding protein 1	G3BP1;G3BP	10	3.91e-15	3.61911	4.66818
DnaJ homolog subfamily C member 9	DNAJC9	3	9.04e-07	2.78033	3.84528
Probable asparagine--tRNA ligase, mitochondrial	NARS2	4	4.87e-15	3.1586	4.22502
General transcription factor II-I	GTF2I	12	2.75e-25	4.64245	5.71309
Dual specificity mitogen-activated protein kinase kinase 7	MAP2K7	4	3.96e-10	3.40092	4.49361
Tigger transposable element-derived protein 2	TIGD2	2	1.13e-05	2.76478	3.87011
DNA ligase		1	4.04e-261	3.16447	4.28124
Creatine kinase U-type, mitochondrial	CKMT1A;CKMT1B	11	1.95e-17	3.45483	4.57819
TNF receptor-associated factor 2	TRAF2	3	0.0010452	3.082	4.2251
Protein FAM60A	FAM60A	4	1.62e-10	3.03303	4.18247
Hexokinase-2	HK2;DKFZp686M1669	9	1.9e-17	2.84177	4.06915
	HNRNPU	1	8.33e-83	3.15856	4.41357
Ribosomal RNA-processing protein 8	RRP8	2	4.92e-06	2.75218	4.16548
Caprin-1	CAPRIN1	6	8.87e-12	2.91652	4.34807
3-5 exoribonuclease 1	ERI1	1	0.00065555	2.89304	4.33203
40S ribosomal protein S7	RPS7	3	5.95e-08	4.34437	5.84644
Histone H1.0	H1F0	2	2.76e-22	5.06536	6.57331
Eukaryotic translation initiation factor 1A, Y-chromosomal;Eukaryotic translation initiation factor 1A, X-chromosomal	EIF1AY;EIF1AX	3	2.11e-05	2.89784	4.42267
Eukaryotic translation initiation factor 6	EIF6	3	2.11e-05	3.29155	4.91496
		1	4.18e-17	3.83438	5.46774
[truncated: 6 more rows]
