# Supplementary material for: Elongation Factor TFIIS Prevents Transcription Stress and R-Loop Accumulation to Maintain Genome Stability
Source: Mol Cell. 2019 Oct 3;76(1):57–69.e9. doi: 10.1016/j.molcel.2019.07.037 (PMC6863433; doi:10.1016/j.molcel.2019.07.037)
Supplement: Table S2. Differentially Expressed Genes in TFIISmut Cells, Related to Figures 3 and S3 [file mmc3.xls]

## Sheet: WT-_vs_DE+.differential_express
Table S2 (related to Figure 3 and Figure S3): Differentially expressed genes in TFIISmut cells.
Parental.R1	Parental.R2	Parental.R3	TFIISmut.R2	Control.R3	TFIISmut.R3	baseMean	log2FC	lfcSE	stat	pvalue	FDR	DEG	transcript_id	gene_id	gene_name	gene_biotype	GRCh38	feat.width
0	0	0	0	0	142.12	29.019	-22.0682	4.17444	-5.2865	1.24679e-07	1.14387e-05	TRUE	NA	ENSG00000254692	RP11-468E2.1	protein_coding	14:24189157-24213473	24317
2.05	39.49	1.04	27.31	1.03	27.12	20.1632	-4.50718	0.816847	-5.51777	3.43328e-08	3.82767e-06	TRUE	NA	ENSG00000140937	CDH11	protein_coding	16:64943753-65126112	182360
32.75	621.65	39.47	407.47	22.73	302.68	164.443	-3.80982	0.337183	-11.299	1.32759e-29	2.5984e-26	TRUE	NA	ENSG00000138650	PCDH10	protein_coding	4:133149315-133208606	59292
106.44	1314.39	118.42	1429.97	95.07	1528.61	796.743	-3.73956	0.179614	-20.82	2.85159e-96	5.02307e-92	TRUE	NA	ENSG00000230409	TCEA1P2	processed_pseudogene	3:37275693-37276598	906
12.28	97.03	5.19	46.97	5.17	53.16	26.3839	-3.11933	0.522655	-5.96824	2.39828e-09	3.70577e-07	TRUE	NA	ENSG00000179855	GIPC3	protein_coding	19:3585553-3593541	7989
7.16	66.57	10.39	56.81	7.23	61.84	31.0503	-2.90217	0.396576	-7.31805	2.51592e-13	1.06145e-10	TRUE	NA	ENSG00000251129	RP11-734I18.1	lincRNA	4:31997397-32155406	158010
5.12	15.8	2.08	17.48	4.13	42.31	9.86058	-2.73794	0.729937	-3.75093	0.00017618	0.00507924	TRUE	NA	ENSG00000279177	CH507-338C24.2	processed_pseudogene	21:7626344-7627528	1185
23.54	426.47	115.31	440.24	62	358.01	156.149	-2.60871	0.478699	-5.44957	5.04924e-08	5.35797e-06	TRUE	NA	ENSG00000100867	DHRS2	protein_coding	14:23630115-23645639	15525
95.18	637.45	150.63	834.61	117.8	718.2	282.042	-2.59115	0.20514	-12.6311	1.42234e-36	5.95148e-33	TRUE	NA	ENSG00000099860	GADD45B	protein_coding	19:2476122-2478259	2138
8.19	32.72	4.16	15.29	0	24.95	16.0073	-2.5597	0.665179	-3.84814	0.000119016	0.00373702	TRUE	NA	ENSG00000234493	RHOXF1P1	transcribed_unprocessed_pseudogene	X:120010718-120015544	4827
5.12	41.74	1.04	25.13	10.33	28.21	18.0557	-2.52535	0.572222	-4.41323	1.0184e-05	0.000505327	TRUE	NA	ENSG00000132329	RAMP1	protein_coding	2:237858893-237912114	53222
1.02	29.33	10.39	26.22	5.17	30.38	11.5492	-2.37668	0.664984	-3.57404	0.000351509	0.0084014	TRUE	NA	ENSG00000239670	RP4-803A2.2	unprocessed_pseudogene	1:32986952-32988233	1282
9.21	72.21	17.66	51.34	12.4	78.11	29.4145	-2.36141	0.422546	-5.58854	2.28985e-08	2.7071e-06	TRUE	NA	ENSG00000133636	NTS	protein_coding	12:85874295-85882992	8698
7.16	33.85	5.19	22.94	9.3	47.74	19.6964	-2.2708	0.533345	-4.25766	2.06575e-05	0.000887515	TRUE	NA	ENSG00000225548	AC098973.2	lincRNA	3:27802762-27891301	88540
10.23	53.03	8.31	32.77	10.33	53.16	20.9896	-2.26572	0.426956	-5.30669	1.11633e-07	1.04259e-05	TRUE	NA	ENSG00000204252	HLA-DOA	protein_coding	6:33004178-33009612	5435
22.52	68.82	6.23	49.16	6.2	48.82	26.6022	-2.25159	0.465948	-4.83227	1.34983e-06	9.01513e-05	TRUE	NA	ENSG00000144821	MYH15	protein_coding	3:108380369-108529322	148954
17.4	97.03	13.5	45.88	13.43	66.18	32.5211	-2.23611	0.425559	-5.25452	1.48407e-07	1.33377e-05	TRUE	NA	ENSG00000138653	NDST4	protein_coding	4:114827763-115113876	286114
96.21	410.68	84.14	317.89	80.6	441.55	216.754	-2.16457	0.205233	-10.5469	5.24971e-26	9.24736e-23	TRUE	NA	ENSG00000101846	STS	protein_coding	X:7219456-7354810	135355
71.64	273.03	63.37	254.53	52.7	296.18	169.292	-2.13341	0.182104	-11.7154	1.06337e-31	3.12186e-28	TRUE	NA	ENSG00000130021	PUDP	protein_coding	X:7048920-7148190	99271
9.21	49.64	18.7	67.73	11.37	45.57	25.8613	-2.05391	0.432912	-4.74441	2.09112e-06	0.000132025	TRUE	NA	ENSG00000189350	FAM179A	protein_coding	2:28956611-29061373	104763
20.47	128.62	25.97	95.04	34.1	98.73	53.158	-2.00094	0.363356	-5.50682	3.65373e-08	4.03006e-06	TRUE	NA	ENSG00000150540	HNMT	protein_coding	2:137964020-138016364	52345
64.48	274.16	56.1	163.86	56.83	235.42	102.535	-1.92411	0.312568	-6.15582	7.46886e-10	1.27732e-07	TRUE	NA	ENSG00000184261	KCNK12	protein_coding	2:47516581-47570939	54359
6.14	30.46	7.27	18.57	9.3	35.8	13.4919	-1.9015	0.528372	-3.5988	0.000319695	0.00792043	TRUE	NA	ENSG00000150636	CCDC102B	protein_coding	18:68715209-69055189	339981
15.35	75.59	38.44	78.65	23.77	129.1	47.8486	-1.87063	0.417443	-4.48116	7.42379e-06	0.000384618	TRUE	NA	ENSG00000187475	HIST1H1T	protein_coding	6:26107419-26108136	718
31.73	93.64	28.05	107.06	29.97	126.93	53.9155	-1.86852	0.309703	-6.03326	1.60686e-09	2.57316e-07	TRUE	NA	ENSG00000064300	NGFR	protein_coding	17:49495293-49515017	19725
33.77	118.46	30.13	93.95	16.53	79.2	42.7627	-1.85723	0.350581	-5.29757	1.17355e-07	1.08231e-05	TRUE	NA	ENSG00000278905	RP11-65F13.3	TEC	5:93600357-93603598	3242
20.47	63.18	21.81	75.38	21.7	86.79	33.7018	-1.8173	0.315369	-5.76245	8.29003e-09	1.13201e-06	TRUE	NA	ENSG00000068079	IFI35	protein_coding	17:43006725-43014456	7732
8.19	38.36	20.78	44.79	7.23	43.4	25.2623	-1.80785	0.426129	-4.24249	2.21049e-05	0.000940528	TRUE	NA	ENSG00000213033	AURKAPS1	transcribed_processed_pseudogene	1:220266706-220267917	1212
10.23	77.85	12.47	29.5	26.87	65.09	30.0459	-1.79833	0.495302	-3.63078	0.000282563	0.00727682	TRUE	NA	ENSG00000136531	SCN2A	protein_coding	2:165239372-165392732	153361
651.95	2303.85	682.49	2643.65	667.54	1910.49	1115.65	-1.77635	0.129302	-13.738	6.01421e-43	5.29702e-39	TRUE	NA	ENSG00000177283	FZD8	protein_coding	10:35638249-35642278	4030
15.35	39.49	8.31	30.59	11.37	49.91	19.3202	-1.77531	0.448754	-3.9561	7.61828e-05	0.00263646	TRUE	NA	ENSG00000170608	FOXA3	protein_coding	19:45863989-45873797	9809
5.12	46.26	17.66	52.44	18.6	42.31	29.1327	-1.77051	0.430946	-4.10843	3.98361e-05	0.00154223	TRUE	NA	ENSG00000196345	ZKSCAN7	protein_coding	3:44555193-44594173	38981
22.52	56.41	13.5	55.71	18.6	66.18	41.4575	-1.70612	0.314311	-5.42813	5.69466e-08	5.83206e-06	TRUE	NA	ENSG00000170962	PDGFD	protein_coding	11:103907186-104164379	257194
8.19	24.82	11.43	36.05	7.23	26.04	13.7228	-1.69586	0.480661	-3.52817	0.000418436	0.00969835	TRUE	NA	ENSG00000256315	AP000462.1	processed_transcript	11:115396756-115397658	903
11.26	38.36	9.35	25.13	11.37	40.14	16.9955	-1.69581	0.465656	-3.64177	0.000270768	0.00703658	TRUE	NA	ENSG00000230882	AC005077.14	processed_pseudogene	7:76071469-76074963	3495
11.26	32.72	6.23	21.85	7.23	24.95	14.8002	-1.68267	0.477571	-3.52339	0.000426059	0.00982333	TRUE	NA	ENSG00000248677	CTD-2044J15.1	lincRNA	5:6686325-6707711	21387
17.4	62.05	9.35	28.4	13.43	37.97	24.0348	-1.67382	0.452451	-3.69945	0.000216068	0.00595623	TRUE	NA	ENSG00000271204	RP11-138A9.1	lincRNA	7:130930209-130932206	1998
9.21	38.36	9.35	45.88	19.63	36.89	22.1217	-1.66548	0.465582	-3.5772	0.000347296	0.0083574	TRUE	NA	ENSG00000227403	AC009299.3	lincRNA	2:161244739-161249050	4312
20.47	77.85	28.05	67.73	32.03	109.57	45.6615	-1.66403	0.400257	-4.15741	3.2187e-05	0.00130339	TRUE	NA	ENSG00000105825	TFPI2	protein_coding	7:93885397-93890991	5595
15.35	54.16	15.58	36.05	12.4	45.57	25.5739	-1.64682	0.418172	-3.93814	8.21152e-05	0.00278165	TRUE	NA	ENSG00000197937	ZNF347	protein_coding	19:53124072-53159075	35004
2098.12	6413.99	1973.72	7165.15	2557.53	7150.52	4858.99	-1.64477	0.121806	-13.5032	1.49678e-41	8.78857e-38	TRUE	NA	ENSG00000187735	TCEA1	protein_coding	8:53966552-54022529	55978
135.1	444.52	131.93	426.04	149.84	431.79	249.024	-1.6434	0.140634	-11.6856	1.50932e-31	3.79811e-28	TRUE	NA	ENSG00000184867	ARMCX2	protein_coding	X:101655281-101659891	4611
53.22	197.44	41.55	138.74	59.93	143.21	72.4191	-1.63074	0.257461	-6.33392	2.39017e-10	5.1345e-08	TRUE	NA	ENSG00000187994	RINL	protein_coding	19:38867834-38878279	10446
106.44	385.85	130.89	303.69	142.6	483.86	212.476	-1.62722	0.197417	-8.24257	1.68554e-16	1.41385e-13	TRUE	NA	ENSG00000171223	JUNB	protein_coding	19:12791496-12793315	1820
11.26	50.77	15.58	28.4	13.43	42.31	19.6557	-1.5925	0.444405	-3.58346	0.000339078	0.00826329	TRUE	NA	ENSG00000262576	PCDHGA4	protein_coding	5:141355025-141512979	157955
18.42	59.8	30.13	50.25	22.73	104.15	42.1339	-1.58873	0.371422	-4.27742	1.89072e-05	0.000824381	TRUE	NA	ENSG00000279753	AC011558.5	TEC	19:1038727-1039064	338
13.31	40.62	19.74	49.16	8.27	32.55	24.0464	-1.56658	0.441054	-3.5519	0.000382453	0.00904284	TRUE	NA	ENSG00000277422	REXO1L6P	transcribed_processed_pseudogene	8:85826865-85828467	1603
30.7	117.34	28.05	92.86	32.03	56.41	51.4103	-1.5531	0.351188	-4.42242	9.76001e-06	0.000491208	TRUE	NA	ENSG00000205176	REXO1L1P	transcribed_processed_pseudogene	8:85656442-85663497	7056
23.54	104.93	32.2	87.39	49.6	115	54.0405	-1.54512	0.312954	-4.93721	7.92479e-07	5.79233e-05	TRUE	NA	ENSG00000175793	SFN	protein_coding	1:26863138-26864457	1320
16.38	75.59	17.66	49.16	42.37	96.56	38.221	-1.53467	0.429159	-3.57599	0.0003489	0.00836798	TRUE	NA	ENSG00000165272	AQP3	protein_coding	9:33441154-33447611	6458
76.76	235.8	47.78	172.6	70.27	156.22	104.784	-1.53409	0.252269	-6.08117	1.1931e-09	1.96416e-07	TRUE	NA	ENSG00000163814	CDCP1	protein_coding	3:45082278-45146422	64145
35.82	133.13	51.94	124.54	49.6	139.95	75.6662	-1.53404	0.242928	-6.31478	2.70552e-10	5.67353e-08	TRUE	NA	ENSG00000100558	PLEK2	protein_coding	14:67386983-67412200	25218
8.19	37.23	12.47	40.42	14.47	23.87	20.4017	-1.53142	0.42027	-3.64391	0.000268531	0.00701017	TRUE	NA	ENSG00000175707	KDF1	protein_coding	1:26949562-26960406	10845
124.86	309.14	83.1	232.68	50.63	205.04	138.36	-1.52976	0.417982	-3.65987	0.000252348	0.00668437	TRUE	NA	ENSG00000274333	RP11-717F1.2	lincRNA	21:5553637-5614880	61244
34.8	84.62	27.01	74.28	22.73	83.54	53.0128	-1.51909	0.283212	-5.36379	8.14934e-08	8.01959e-06	TRUE	NA	ENSG00000235961	PNMA6A	protein_coding	X:153072482-153075018	2537
11.26	24.82	12.47	37.14	9.3	32.55	18.3988	-1.51832	0.418763	-3.62573	0.000288145	0.00739894	TRUE	NA	ENSG00000266411	RP11-180P8.3	lincRNA	17:62966817-62968549	1733
16.38	46.26	20.78	49.16	13.43	46.65	25.7596	-1.49031	0.345623	-4.31196	1.61813e-05	0.000732733	TRUE	NA	ENSG00000240038	AMY2B	protein_coding	1:103553815-103579534	25720
70.62	189.54	41.55	114.7	62	184.43	80.1259	-1.48789	0.358218	-4.15359	3.27296e-05	0.00131628	TRUE	NA	ENSG00000164440	TXLNB	protein_coding	6:139240061-139292139	52079
22.52	53.03	17.66	52.44	23.77	72.69	30.4748	-1.4786	0.325974	-4.53593	5.7351e-06	0.000313738	TRUE	NA	ENSG00000273352	RP11-61L19.3	sense_intronic	18:9519449-9520199	751
1902.63	5624.23	3053.03	7608.67	2054.29	6280.44	3481.91	-1.47701	0.23179	-6.37218	1.86355e-10	4.20852e-08	TRUE	NA	ENSG00000169851	PCDH7	protein_coding	4:30720415-31146805	426391
44.01	102.67	29.09	61.18	19.63	94.39	46.3724	-1.47643	0.353642	-4.17493	2.98082e-05	0.00121545	TRUE	NA	ENSG00000242866	STRC	protein_coding	15:43599398-43618800	19403
173.99	470.47	105.96	288.4	145.7	417.68	258.761	-1.46654	0.311076	-4.7144	2.42423e-06	0.00014879	TRUE	NA	ENSG00000164707	SLC13A4	protein_coding	7:135681237-135729258	48022
57.31	216.62	46.75	105.96	51.67	107.4	84.2643	-1.46405	0.315444	-4.64124	3.46321e-06	0.000203888	TRUE	NA	ENSG00000021826	CPS1	protein_coding	2:210477682-210679107	201426
90.07	182.77	60.25	204.28	74.4	216.98	117.65	-1.42631	0.213568	-6.67849	2.41412e-11	6.16299e-09	TRUE	NA	ENSG00000141968	VAV1	protein_coding	19:6772714-6857366	84653
49.13	182.77	56.1	85.21	54.77	158.39	80.5495	-1.41377	0.308164	-4.58773	4.4809e-06	0.000252176	TRUE	NA	ENSG00000146006	LRRTM2	protein_coding	5:138868923-138875368	6446
37.87	170.36	98.69	214.11	77.5	185.52	98.0944	-1.41344	0.388778	-3.63561	0.000277326	0.00717342	TRUE	NA	ENSG00000115129	TP53I3	protein_coding	2:24077433-24085861	8429
26.61	54.16	22.85	49.16	9.3	53.16	33.6243	-1.41222	0.37201	-3.79618	0.000146943	0.00441617	TRUE	NA	ENSG00000182759	MAFA	protein_coding	8:143419182-143430406	11225
328.53	1368.54	602.5	1358.96	513.57	1080.55	747.208	-1.39843	0.282353	-4.95276	7.31687e-07	5.39275e-05	TRUE	NA	ENSG00000189057	FAM111B	protein_coding	11:59107185-59127410	20226
286.57	746.89	152.7	491.59	295.54	694.33	348.477	-1.39501	0.252306	-5.52903	3.22002e-08	3.65939e-06	TRUE	NA	ENSG00000132718	SYT11	protein_coding	1:155859509-155885199	25691
583.38	1667.52	640.94	1578.54	564.21	1450.5	892.411	-1.39278	0.110384	-12.6176	1.68932e-36	5.95148e-33	TRUE	NA	ENSG00000184226	PCDH9	protein_coding	13:66302834-67230445	927612
35.82	104.93	29.09	85.21	45.47	98.73	54.4658	-1.38763	0.340568	-4.07444	4.61255e-05	0.00174731	TRUE	NA	ENSG00000095596	CYP26A1	protein_coding	10:93073475-93077890	4416
20.47	50.77	24.93	53.53	18.6	62.92	30.6957	-1.38659	0.31361	-4.42138	9.80721e-06	0.000492177	TRUE	NA	ENSG00000273237	CTB-119C2.1	antisense	7:26173533-26174945	1413
27.63	94.77	21.81	49.16	28.93	58.58	42.6499	-1.36798	0.377289	-3.62581	0.000288053	0.00739894	TRUE	NA	ENSG00000250280	RP11-305O6.3	sense_intronic	12:65281657-65286728	5072
19.45	100.41	30.13	62.27	36.17	56.41	39.5273	-1.35285	0.350049	-3.86475	0.000111202	0.00358104	TRUE	NA	ENSG00000198939	ZFP2	protein_coding	5:178895894-178933212	37319
143.29	389.24	167.25	355.03	134.33	374.29	228.095	-1.33024	0.139299	-9.54953	1.30291e-21	1.63934e-18	TRUE	NA	ENSG00000198185	ZNF334	protein_coding	20:46499630-46513559	13930
66.53	214.36	120.5	193.36	85.77	272.31	152.448	-1.31829	0.28645	-4.60216	4.18122e-06	0.000237588	TRUE	NA	ENSG00000128594	LRRC4	protein_coding	7:128027071-128032107	5037
13.31	59.8	20.78	43.7	19.63	30.38	29.0424	-1.31627	0.363876	-3.61737	0.000297617	0.0075432	TRUE	NA	ENSG00000188451	SRP72P2	processed_pseudogene	6:158237336-158242797	5462
28.66	112.82	36.36	55.71	25.83	56.41	45.9954	-1.30681	0.362911	-3.60092	0.000317094	0.00788717	TRUE	NA	ENSG00000165194	PCDH19	protein_coding	X:100291644-100410273	118630
20.47	69.95	36.36	49.16	20.67	69.43	37.1379	-1.28323	0.337018	-3.80759	0.000140325	0.00426177	TRUE	NA	ENSG00000279977	CTD-3222D19.4	TEC	19:16610374-16612203	1830
28.66	49.64	14.54	62.27	32.03	70.52	37.8598	-1.278	0.326143	-3.91854	8.9087e-05	0.00296088	TRUE	NA	ENSG00000136274	NACAD	protein_coding	7:45080438-45088914	8477
44.01	108.31	42.59	97.22	42.37	104.15	65.6558	-1.26346	0.226377	-5.58123	2.38819e-08	2.80454e-06	TRUE	NA	ENSG00000241472	PTPRG-AS1	processed_transcript	3:62260865-62369330	108466
72.67	208.72	37.4	109.24	64.07	97.64	75.627	-1.2538	0.350671	-3.57544	0.000349636	0.00836798	TRUE	NA	ENSG00000139567	ACVRL1	protein_coding	12:51906908-51923361	16454
134.07	337.34	168.29	380.16	155	369.95	246.424	-1.24992	0.180672	-6.91815	4.57576e-12	1.41407e-09	TRUE	NA	ENSG00000083454	P2RX5	protein_coding	17:3672199-3696404	24206
151.47	425.34	188.02	361.59	171.54	420.94	254.938	-1.24107	0.181522	-6.83705	8.08416e-12	2.33447e-09	TRUE	NA	ENSG00000105409	ATP1A3	protein_coding	19:41966582-41997497	30916
91.09	226.77	116.35	216.3	90.93	258.2	151.495	-1.2334	0.178699	-6.90215	5.12218e-12	1.55564e-09	TRUE	NA	ENSG00000111679	PTPN6	protein_coding	12:6946468-6961316	14849
183.2	488.52	216.07	416.21	204.6	509.9	308.931	-1.22823	0.158155	-7.76595	8.10371e-15	4.70201e-12	TRUE	NA	ENSG00000196507	TCEAL3	protein_coding	X:103607451-103629690	22240
163.76	417.45	208.8	409.66	183.94	476.27	254.537	-1.22817	0.165242	-7.43256	1.06517e-13	5.51852e-11	TRUE	NA	ENSG00000154040	CABYR	protein_coding	18:24138956-24161603	22648
688.8	2029.69	768.71	1235.52	719.21	1806.35	945.025	-1.2202	0.166674	-7.32092	2.46284e-13	1.06145e-10	TRUE	NA	ENSG00000189060	H1F0	protein_coding	22:37805093-37807436	2344
57.31	162.47	56.1	88.49	45.47	118.25	76.9895	-1.21555	0.280709	-4.33028	1.48918e-05	0.000683123	TRUE	NA	ENSG00000160460	SPTBN4	protein_coding	19:40466241-40576464	110224
47.08	116.21	82.07	179.16	53.73	126.93	82.8868	-1.20826	0.28096	-4.30046	1.70443e-05	0.000758171	TRUE	NA	ENSG00000173805	HAP1	protein_coding	17:41717742-41734644	16903
21.49	75.59	37.4	51.34	21.7	58.58	40.8607	-1.20277	0.329985	-3.64493	0.000267461	0.00700049	TRUE	NA	ENSG00000188916	FAM196A	protein_coding	10:127135426-127196158	60733
33.77	109.44	46.75	83.02	52.7	113.91	57.6696	-1.20179	0.272791	-4.40553	1.05524e-05	0.000522135	TRUE	NA	ENSG00000215246	RP11-43F13.3	antisense	5:987180-997308	10129
28.66	67.69	40.51	84.12	20.67	53.16	46.0503	-1.19033	0.31779	-3.74566	0.000179923	0.0051534	TRUE	NA	ENSG00000197106	SLC6A17	protein_coding	1:110150486-110202202	51717
24.56	46.26	19.74	51.34	21.7	52.07	29.839	-1.18131	0.322764	-3.65997	0.000252244	0.00668437	TRUE	NA	ENSG00000203362	RP3-337H4.8	antisense	6:43588230-43591362	3133
67.55	135.39	48.82	98.32	59.93	161.65	78.8528	-1.16486	0.328768	-3.5431	0.000395458	0.00928799	TRUE	NA	ENSG00000253284	RP11-282K24.3	sense_intronic	12:19147074-19154659	7586
39.92	71.08	25.97	66.64	27.9	72.69	64.0532	-1.16476	0.268747	-4.33404	1.46399e-05	0.00067332	TRUE	NA	ENSG00000188677	PARVB	protein_coding	22:43999211-44172949	173739
44.01	101.54	32.2	80.84	49.6	97.64	51.7048	-1.15355	0.260962	-4.42039	9.85224e-06	0.000493032	TRUE	NA	ENSG00000173809	TDRD12	protein_coding	19:32719753-32829580	109828
249.73	639.71	230.61	370.33	215.97	525.09	303.201	-1.14036	0.265969	-4.28755	1.80656e-05	0.000795565	TRUE	NA	ENSG00000280145	CH507-154B10.1	lincRNA	21:6630182-6670695	40514
172.97	509.96	260.74	466.46	217	451.32	289.357	-1.13378	0.189302	-5.98926	2.10795e-09	3.34518e-07	TRUE	NA	ENSG00000064666	CNN2	protein_coding	19:1026581-1039068	12488
272.24	582.17	174.52	418.4	270.74	573.91	327.183	-1.1336	0.233939	-4.84571	1.2616e-06	8.58037e-05	TRUE	NA	ENSG00000163347	CLDN1	protein_coding	3:190305701-190322475	16775
65.5	189.54	90.38	152.94	96.1	209.38	112.14	-1.13144	0.207422	-5.45478	4.9033e-08	5.23464e-06	TRUE	NA	ENSG00000167646	DNAAF3	protein_coding	19:55158661-55166722	8062
64.48	137.64	78.95	170.42	56.83	130.19	94.8025	-1.13025	0.21646	-5.22152	1.77459e-07	1.57082e-05	TRUE	NA	ENSG00000166106	ADAMTS15	protein_coding	11:130448974-130476641	27668
964.11	2497.9	778.06	1287.96	1010.61	2153.51	1238.29	-1.10935	0.247531	-4.48168	7.40593e-06	0.000384618	TRUE	NA	ENSG00000130522	JUND	protein_coding	19:18279760-18281622	1863
55.27	85.75	37.4	104.87	48.57	112.83	59.5295	-1.10354	0.257784	-4.28088	1.86157e-05	0.000813688	TRUE	NA	ENSG00000155961	RAB39B	protein_coding	X:155258241-155264589	6349
81.88	210.98	135.04	254.53	77.5	162.73	130.874	-1.09367	0.275572	-3.96873	7.22581e-05	0.00253047	TRUE	NA	ENSG00000130762	ARHGEF16	protein_coding	1:3454426-3481113	26688
169.9	745.76	302.29	348.48	246.97	440.47	312.197	-1.09346	0.302175	-3.61863	0.000296161	0.00752797	TRUE	NA	ENSG00000132205	EMILIN2	protein_coding	18:2847030-2915993	68964
56.29	102.67	43.63	95.04	47.53	115	80.2731	-1.08436	0.297915	-3.63982	0.000272825	0.00706736	TRUE	NA	ENSG00000006757	PNPLA4	protein_coding	X:7898247-7927739	29493
1202.58	2706.62	2171.09	3978.58	1314.41	3152.7	1989.21	-1.06939	0.276935	-3.86152	0.000112684	0.00360671	TRUE	NA	ENSG00000078399	HOXA9	protein_coding	7:27162435-27175180	12746
54.24	110.57	38.44	100.5	52.7	92.22	61.879	-1.05981	0.237985	-4.45326	8.45759e-06	0.000427071	TRUE	NA	ENSG00000112333	NR2E1	protein_coding	6:108166058-108188809	22752
67.55	144.41	59.21	131.09	78.53	150.8	96.2684	-1.05407	0.229264	-4.59761	4.27372e-06	0.000242063	TRUE	NA	ENSG00000243414	TICAM2	protein_coding	5:115578650-115602479	23830
44.01	156.82	65.44	91.76	66.13	116.08	76.6063	-1.05394	0.263941	-3.99311	6.52134e-05	0.00232537	TRUE	NA	ENSG00000168386	FILIP1L	protein_coding	3:99830141-100114513	284373
289.64	616.01	362.54	703.52	348.24	754	463.904	-1.05185	0.147114	-7.14989	8.68446e-13	3.12197e-10	TRUE	NA	ENSG00000108852	MPP2	protein_coding	17:43875357-43909711	34355
81.88	177.13	73.75	124.54	62	149.72	101.736	-1.05164	0.225642	-4.66067	3.15185e-06	0.000187567	TRUE	NA	ENSG00000090238	YPEL3	protein_coding	16:30092314-30096915	4602
173.99	446.78	190.1	327.72	162.24	316.79	228.334	-1.05153	0.182425	-5.7642	8.20457e-09	1.12909e-06	TRUE	NA	ENSG00000064687	ABCA7	protein_coding	19:1040101-1065572	25472
47.08	93.64	71.68	122.35	45.47	123.68	79.0569	-1.04982	0.242076	-4.33674	1.44609e-05	0.000671536	TRUE	NA	ENSG00000164379	FOXQ1	protein_coding	6:1312440-1314748	2309
427.81	954.48	536.02	887.04	454.67	1077.3	629.097	-1.04116	0.153	-6.80494	1.01089e-11	2.78232e-09	TRUE	NA	ENSG00000161642	ZNF385A	protein_coding	12:54369133-54391298	22166
933.41	1732.96	1062.69	2155.34	873.18	2002.71	1255.37	-1.03797	0.121752	-8.52524	1.52489e-17	1.41373e-14	TRUE	NA	ENSG00000164442	CITED2	protein_coding	6:139371807-139374620	2814
138.17	295.6	102.84	221.76	151.9	287.5	163.143	-1.0341	0.198171	-5.21823	1.80642e-07	1.591e-05	TRUE	NA	ENSG00000242574	HLA-DMB	protein_coding	6:32934629-32941070	6442
817.75	1871.73	994.13	1980.55	978.58	1856.25	1196.57	-1.03269	0.126966	-8.13364	4.1658e-16	3.33548e-13	TRUE	NA	ENSG00000125266	EFNB2	protein_coding	13:106489731-106535114	45384
68.57	141.03	64.41	155.12	81.63	137.78	95.2525	-1.01577	0.215394	-4.71587	2.40676e-06	0.000148401	TRUE	NA	ENSG00000163508	EOMES	protein_coding	3:27715949-27722711	6763
57.31	147.8	50.9	86.3	69.23	124.76	72.4068	-1.01534	0.280746	-3.61657	0.000298531	0.00754465	TRUE	NA	ENSG00000174130	TLR6	protein_coding	4:38823715-38856817	33103
73.69	156.82	68.56	103.78	49.6	126.93	86.1778	-1.01358	0.266757	-3.79964	0.000144908	0.00437832	TRUE	NA	ENSG00000279184	RP3-323A16.1	antisense	22:35160947-35215025	54079
104.39	191.8	72.72	181.34	94.03	170.33	135.626	-1.00246	0.204303	-4.90676	9.2592e-07	6.52403e-05	TRUE	NA	ENSG00000182013	PNMAL1	protein_coding	19:46466491-46471563	5073
331.6	734.48	337.61	613.94	399.9	790.89	469.038	-1.00074	0.161463	-6.19792	5.72127e-10	1.06084e-07	TRUE	NA	ENSG00000092068	SLC7A8	protein_coding	14:23125295-23183674	58380
288.62	118.46	174.52	119.07	274.87	130.19	210.992	1.00502	0.265685	3.78275	0.000155107	0.00457657	TRUE	NA	ENSG00000156140	ADAMTS3	protein_coding	4:72280969-72569386	288418
922.15	516.73	823.77	446.8	1088.11	444.81	824.02	1.00917	0.138313	7.29624	2.95923e-13	1.15837e-10	TRUE	NA	ENSG00000156110	ADK	protein_coding	10:74151185-74709303	558119
529.14	208.72	337.61	268.73	555.94	224.57	410.631	1.01886	0.19101	5.33404	9.60509e-08	9.34772e-06	TRUE	NA	ENSG00000138777	PPA2	protein_coding	4:105369077-105474081	105005
462.61	222.26	339.69	179.16	418.5	199.62	329.333	1.02279	0.18275	5.59667	2.18506e-08	2.60803e-06	TRUE	NA	ENSG00000120833	SOCS2	protein_coding	12:93569814-93583487	13674
507.64	242.57	343.84	184.62	345.14	161.65	341.401	1.02383	0.217704	4.70285	2.56558e-06	0.000155837	TRUE	NA	ENSG00000175471	MCTP1	protein_coding	5:94703741-95284575	580835
810.59	397.14	861.17	387.81	476.37	271.22	502.472	1.02443	0.251108	4.07964	4.5105e-05	0.00171975	TRUE	NA	ENSG00000270069	MIR222HG	lincRNA	X:45745211-45770274	25064
927.27	452.42	702.23	394.36	835.98	360.18	729.716	1.0309	0.153817	6.70214	2.0539e-11	5.39991e-09	TRUE	NA	ENSG00000081803	CADPS2	protein_coding	7:122318425-122886759	568335
508.67	218.88	260.74	169.32	481.54	222.4	335.731	1.03492	0.251048	4.1224	3.74953e-05	0.00147777	TRUE	NA	ENSG00000121361	KCNJ8	protein_coding	12:21764955-21775581	10627
191.39	95.9	154.78	61.18	121.93	71.6	127.911	1.03503	0.241471	4.28635	1.81634e-05	0.000797876	TRUE	NA	ENSG00000260917	RP11-57H14.4	sense_overlapping	10:112823490-112827726	4237
751.23	398.27	506.93	208.65	629.31	312.45	502.148	1.03808	0.277876	3.73576	0.00018715	0.00529156	TRUE	NA	ENSG00000188158	NHS	protein_coding	X:17375420-17735994	360575
521.97	254.98	337.61	157.31	471.21	235.42	403.009	1.03925	0.236853	4.38776	1.14526e-05	0.000557284	TRUE	NA	ENSG00000180758	GPR157	protein_coding	1:9100305-9129170	28866
359.24	188.41	277.36	130	301.74	136.7	269.457	1.04491	0.207425	5.03751	4.71625e-07	3.70878e-05	TRUE	NA	ENSG00000182771	GRID1	protein_coding	10:85599555-86366493	766939
96.21	51.9	102.84	31.68	76.47	49.91	74.2494	1.04647	0.251567	4.15982	3.18498e-05	0.00129271	TRUE	NA	ENSG00000104814	MAP4K1	protein_coding	19:38587641-38618882	31242
539.37	258.36	414.48	237.05	517.71	216.98	411.337	1.0471	0.157767	6.637	3.20142e-11	7.94268e-09	TRUE	NA	ENSG00000174206	C12orf66	protein_coding	12:64186316-64222296	35981
1515.76	777.35	1090.74	583.35	1557.25	650.94	1200.54	1.04976	0.167485	6.26778	3.66241e-10	7.24868e-08	TRUE	NA	ENSG00000198648	STK39	protein_coding	2:167954020-168248141	294122
1338.7	627.3	794.68	458.81	975.48	415.51	869.755	1.05012	0.253677	4.13958	3.47947e-05	0.00138981	TRUE	NA	ENSG00000078114	NEBL	protein_coding	10:20779973-21174187	394215
376.64	183.9	351.11	170.42	325.5	154.05	318.467	1.0517	0.134342	7.82855	4.93532e-15	3.10484e-12	TRUE	NA	ENSG00000149474	KAT14	protein_coding	20:18138118-18188387	50270
4268.9	1862.71	3008.36	1895.34	4011.45	1675.07	3055.03	1.05507	0.158097	6.67356	2.49671e-11	6.2828e-09	TRUE	NA	ENSG00000168672	FAM84B	protein_coding	8:126552442-126558393	5952
225.16	77.85	128.81	76.47	156.04	88.96	125.987	1.06796	0.267275	3.99572	6.4497e-05	0.00231388	TRUE	NA	ENSG00000082175	PGR	protein_coding	11:101029624-101130524	100901
444.19	199.7	330.34	182.43	369.94	162.73	316.223	1.07116	0.206602	5.18464	2.16433e-07	1.87806e-05	TRUE	NA	ENSG00000138617	PARP16	protein_coding	15:65234460-65300618	66159
1553.63	805.56	1382.64	677.3	1535.55	645.51	1376.43	1.07161	0.103577	10.3461	4.36009e-25	6.98209e-22	TRUE	NA	ENSG00000131558	EXOC4	protein_coding	7:133253073-134066589	813517
830.04	382.47	559.91	254.53	671.67	337.4	608.28	1.08155	0.205102	5.27321	1.34055e-07	1.2172e-05	TRUE	NA	ENSG00000147202	DIAPH2	protein_coding	X:96684663-97604997	920335
285.55	125.23	210.88	102.69	253.17	124.76	226.462	1.08822	0.184457	5.89958	3.64433e-09	5.44025e-07	TRUE	NA	ENSG00000186153	WWOX	protein_coding	16:78099413-79212667	1113255
475.91	232.42	317.87	131.09	454.67	222.4	346.048	1.09168	0.289398	3.77225	0.000161779	0.00472594	TRUE	NA	ENSG00000124496	TRERF1	protein_coding	6:42224931-42452051	227121
267.13	115.08	171.4	92.86	217	99.81	179.388	1.09173	0.218781	4.99008	6.03535e-07	4.58244e-05	TRUE	NA	ENSG00000144642	RBMS3	protein_coding	3:28574791-30010391	1435601
250.75	119.59	185.95	92.86	214.94	91.13	186.996	1.10337	0.191915	5.74924	8.96456e-09	1.2147e-06	TRUE	NA	ENSG00000104059	FAM189A1	protein_coding	15:29120254-29570723	450470
160.69	95.9	150.63	68.82	161.2	55.33	141.738	1.10499	0.20551	5.37684	7.58063e-08	7.54422e-06	TRUE	NA	ENSG00000154928	EPHB1	protein_coding	3:134597801-135260467	662667
282.48	134.26	208.8	125.63	250.07	84.62	205.582	1.10675	0.208572	5.30631	1.11865e-07	1.04259e-05	TRUE	NA	ENSG00000198108	CHSY3	protein_coding	5:129904472-130186634	282163
267.13	108.31	197.37	123.44	275.9	111.74	185.978	1.10793	0.221559	5.00061	5.71499e-07	4.35799e-05	TRUE	NA	ENSG00000225439	BOLA3-AS1	antisense	2:74148009-74150061	2053
1920.03	813.45	1048.15	657.63	1495.25	597.78	1241.94	1.10948	0.233992	4.74154	2.12104e-06	0.000133018	TRUE	NA	ENSG00000122741	DCAF10	protein_coding	9:37800502-37867666	67165
660.14	287.7	519.4	276.38	545.61	235.42	477.515	1.1099	0.178316	6.22435	4.83542e-10	9.25825e-08	TRUE	NA	ENSG00000134775	FHOD3	protein_coding	18:36297714-36780055	482342
393.01	154.57	257.62	148.57	386.47	175.75	286.142	1.11476	0.183935	6.06061	1.35609e-09	2.21181e-07	TRUE	NA	ENSG00000175395	ZNF25	protein_coding	10:37949572-37976633	27062
160.69	67.69	125.69	45.88	124	75.94	102.728	1.11506	0.226003	4.9338	8.0645e-07	5.84593e-05	TRUE	NA	ENSG00000219438	FAM19A5	protein_coding	22:48489460-48850912	361453
81.88	24.82	61.29	33.86	76.47	42.31	59.5082	1.11861	0.277668	4.02858	5.61145e-05	0.0020679	TRUE	NA	ENSG00000275074	NUDT18	protein_coding	8:22106872-22109419	2548
592.59	241.44	435.26	287.31	615.87	222.4	463.131	1.12984	0.178054	6.34548	2.21739e-10	4.82215e-08	TRUE	NA	ENSG00000185305	ARL15	protein_coding	5:53883945-54310582	426638
157.61	67.69	78.95	43.7	138.47	59.67	109.643	1.13352	0.307138	3.6906	0.000223728	0.00611972	TRUE	NA	ENSG00000106733	NMRK1	protein_coding	9:75060573-75088217	27645
1096.14	503.19	716.77	381.25	879.38	338.49	765.023	1.13889	0.211066	5.3959	6.81806e-08	6.82387e-06	TRUE	NA	ENSG00000183049	CAMK1D	protein_coding	10:12349482-12835545	486064
285.55	137.64	250.35	127.81	321.37	123.68	240.594	1.13988	0.184852	6.16645	6.98397e-10	1.24096e-07	TRUE	NA	ENSG00000196284	SUPT3H	protein_coding	6:44809317-45377953	568637
447.26	212.11	465.38	206.47	378.2	167.07	369.46	1.14081	0.146949	7.7633	8.2749e-15	4.70201e-12	TRUE	NA	ENSG00000279207	RP11-159D12.8	TEC	17:58095672-58101479	5808
140.22	66.57	102.84	55.71	120.9	42.31	104.286	1.14706	0.229986	4.9875	6.11663e-07	4.62422e-05	TRUE	NA	ENSG00000185420	SMYD3	protein_coding	1:245749342-246507312	757971
1103.3	576.53	984.78	397.64	980.64	405.75	898.453	1.15359	0.166254	6.93874	3.95607e-12	1.2444e-09	TRUE	NA	ENSG00000100154	TTC28	protein_coding	22:27978014-28679865	701852
2034.66	977.05	1791.93	900.15	2501.73	951.45	1855.86	1.16177	0.129751	8.95385	3.43304e-19	3.55723e-16	TRUE	NA	ENSG00000130638	ATXN10	protein_coding	22:45671798-45845307	173510
211.86	99.28	200.49	102.69	264.54	99.81	185.616	1.16532	0.163351	7.13383	9.76119e-13	3.43887e-10	TRUE	NA	ENSG00000129028	THAP10	protein_coding	15:70881342-70892785	11444
2421.54	907.1	1434.58	774.52	1996.42	924.33	1606.4	1.1673	0.219808	5.31055	1.09293e-07	1.03505e-05	TRUE	NA	ENSG00000104419	NDRG1	protein_coding	8:133237171-133302022	64852
849.48	364.42	463.3	244.7	675.81	275.56	550.935	1.16885	0.271494	4.30525	1.66798e-05	0.000749529	TRUE	NA	ENSG00000262655	SPON1	protein_coding	11:13962689-14267884	305196
196.51	83.49	180.75	95.04	161.2	59.67	146.254	1.17727	0.231611	5.08298	3.71559e-07	3.04419e-05	TRUE	NA	ENSG00000049769	PPP1R3F	protein_coding	X:49269843-49301461	31619
55.27	29.33	42.59	15.29	49.6	20.61	41.2917	1.17971	0.335283	3.51857	0.00043388	0.00993483	TRUE	NA	ENSG00000196872	KIAA1211L	protein_coding	2:98793846-98936259	142414
548.58	212.11	317.87	146.38	358.57	180.09	339.322	1.186	0.268392	4.41891	9.91986e-06	0.000495009	TRUE	NA	ENSG00000158813	EDA	protein_coding	X:69616067-70039469	423403
165.8	77.85	104.92	53.53	121.93	41.23	115.428	1.18798	0.286195	4.15095	3.31096e-05	0.00132551	TRUE	NA	ENSG00000151320	AKAP6	protein_coding	14:32329273-32837681	508409
214.93	91.39	164.13	86.3	213.9	82.45	175.855	1.18922	0.200413	5.93383	2.95945e-09	4.45561e-07	TRUE	NA	ENSG00000111186	WNT5B	protein_coding	12:1529891-1647243	117353
119.75	63.18	140.24	56.81	149.84	59.67	115.71	1.18996	0.244625	4.86441	1.14801e-06	7.86856e-05	TRUE	NA	ENSG00000148848	ADAM12	protein_coding	10:126012381-126388455	376075
136.12	68.82	129.85	42.6	117.8	56.41	105.888	1.19455	0.254207	4.69912	2.61291e-06	0.000158166	TRUE	NA	ENSG00000154898	CCDC144CP	transcribed_processed_pseudogene	17:20321164-20403557	82394
291.69	162.47	229.57	111.43	427.8	139.95	266.262	1.19783	0.275688	4.34489	1.39349e-05	0.000656317	TRUE	NA	ENSG00000184005	ST6GALNAC3	protein_coding	1:76074719-76634601	559883
357.19	125.23	234.77	117.98	298.64	144.29	255.15	1.20052	0.238754	5.02828	4.94907e-07	3.85743e-05	TRUE	NA	ENSG00000176463	SLCO3A1	protein_coding	15:91853695-92172435	318741
54.24	28.21	81.03	19.66	54.77	34.72	46.541	1.20176	0.327607	3.6683	0.00024417	0.00653655	TRUE	NA	ENSG00000165168	CYBB	protein_coding	X:37780011-37813461	33451
59.36	39.49	54.02	13.11	62	23.87	45.3941	1.20187	0.328526	3.65838	0.000253818	0.00671321	TRUE	NA	ENSG00000251595	ABCA11P	transcribed_processed_pseudogene	4:425435-474129	48695
120.77	51.9	89.34	48.07	90.93	30.38	77.6746	1.20993	0.250147	4.83688	1.31895e-06	8.90165e-05	TRUE	NA	ENSG00000103647	CORO2B	protein_coding	15:68578969-68727806	148838
319.32	161.34	271.13	115.8	313.1	111.74	259.176	1.21792	0.171699	7.09335	1.30908e-12	4.43171e-10	TRUE	NA	ENSG00000169933	FRMPD4	protein_coding	X:12138466-12724523	586058
49.13	27.08	44.67	13.11	41.33	17.36	36.9518	1.23537	0.350583	3.52374	0.000425499	0.00982327	TRUE	NA	ENSG00000164330	EBF1	protein_coding	5:158695916-159099761	403846
2328.4	889.05	1293.31	574.61	2276.46	1038.24	1517.86	1.23726	0.308025	4.01675	5.90059e-05	0.00215641	TRUE	NA	ENSG00000133874	RNF122	protein_coding	8:33547755-33567125	19371
241.54	63.18	204.64	97.22	173.6	100.89	126.655	1.24518	0.289403	4.30258	1.68821e-05	0.000754766	TRUE	NA	ENSG00000255730	CTC-435M10.3	protein_coding	19:41350853-41425001	74149
180.13	50.77	142.32	65.54	136.4	77.03	129.717	1.24549	0.22792	5.46457	4.64025e-08	5.0146e-06	TRUE	NA	ENSG00000162849	KIF26B	protein_coding	1:245154985-245709431	554447
36.84	14.67	40.51	21.85	50.63	17.36	35.7665	1.24666	0.349621	3.56576	0.0003628	0.00861284	TRUE	NA	ENSG00000234231	AC093616.4	unprocessed_pseudogene	2:87700984-87738105	37122
1520.88	665.66	882.98	365.96	1112.91	446.98	965.87	1.25024	0.307634	4.06405	4.82275e-05	0.00181912	TRUE	NA	ENSG00000120594	PLXDC2	protein_coding	10:19816239-20289856	473618
59.36	25.95	54.02	16.39	52.7	27.12	41.7446	1.25853	0.311459	4.04076	5.32785e-05	0.00197996	TRUE	NA	ENSG00000259485	CTD-2147F2.1	lincRNA	15:97295881-97432094	136214
602.83	297.85	402.02	151.85	472.24	160.56	413.596	1.27606	0.276467	4.61561	3.91944e-06	0.000224889	TRUE	NA	ENSG00000150471	ADGRL3	protein_coding	4:61201258-62078335	877078
161.71	40.62	105.96	60.08	86.8	45.57	80.064	1.27672	0.354173	3.6048	0.000312391	0.00782754	TRUE	NA	ENSG00000013364	MVP	protein_coding	16:29820394-29848039	27646
312.16	151.18	292.94	112.52	350.3	129.1	269.177	1.28327	0.163647	7.84168	4.44554e-15	2.99078e-12	TRUE	NA	ENSG00000169084	DHRSX	protein_coding	X:2219516-2502805	283290
147.38	64.31	121.54	43.7	102.3	43.4	95.313	1.29598	0.257862	5.02586	5.01175e-07	3.87201e-05	TRUE	NA	ENSG00000179603	GRM8	protein_coding	7:126438598-127253294	814697
88.02	34.98	51.94	28.4	66.13	20.61	54.4332	1.29723	0.350361	3.70254	0.00021345	0.00591814	TRUE	NA	ENSG00000175600	SUGCT	protein_coding	7:40134977-40860763	725787
165.8	72.21	201.53	64.45	161.2	78.11	153.673	1.29895	0.198539	6.54255	6.04804e-11	1.4594e-08	TRUE	NA	ENSG00000185019	UBOX5	protein_coding	20:3107573-3160196	52624
102.35	39.49	101.8	41.51	68.2	28.21	70.7203	1.31906	0.355648	3.70888	0.000208177	0.00582569	TRUE	NA	ENSG00000157227	MMP14	protein_coding	14:22836557-22849027	12471
114.63	29.33	54.02	46.97	88.87	26.04	73.8716	1.33113	0.364379	3.65314	0.000259049	0.00682086	TRUE	NA	ENSG00000048052	HDAC9	protein_coding	7:18086949-19002416	915468
163.76	63.18	78.95	34.96	125.03	46.65	104.188	1.34628	0.336492	4.00092	6.30962e-05	0.00227754	TRUE	NA	ENSG00000184903	IMMP2L	protein_coding	7:110663051-111562517	899467
63.46	23.69	76.87	32.77	42.37	15.19	46.6934	1.35067	0.364179	3.70879	0.000208249	0.00582569	TRUE	NA	ENSG00000164627	KIF6	protein_coding	6:39329990-39725405	395416
69.6	28.21	63.37	26.22	65.1	22.78	50.8895	1.36042	0.282208	4.82065	1.43092e-06	9.40508e-05	TRUE	NA	ENSG00000205464	ATP6AP1L	protein_coding	5:82279462-82386977	107516
1023.47	412.93	426.95	207.56	846.31	270.14	582.674	1.36694	0.386596	3.53582	0.000406506	0.00946118	TRUE	NA	ENSG00000018236	CNTN1	protein_coding	12:40692442-41072418	379977
375.61	164.72	357.35	138.74	305.87	91.13	289.426	1.39804	0.188784	7.40551	1.30647e-13	6.21986e-11	TRUE	NA	ENSG00000162415	ZSWIM5	protein_coding	1:45016399-45306209	289811
403.25	147.8	216.07	88.49	268.67	99.81	252.449	1.40262	0.293463	4.77955	1.75691e-06	0.000112538	TRUE	NA	ENSG00000169760	NLGN1	protein_coding	3:173396284-174286644	890361
53.22	11.28	34.28	21.85	46.5	17.36	32.5286	1.40582	0.371314	3.78607	0.000153049	0.00453866	TRUE	NA	ENSG00000123096	SSPN	protein_coding	12:26121991-26299290	177300
218	64.31	188.02	78.65	221.14	93.3	163.428	1.40695	0.189549	7.42258	1.14859e-13	5.78069e-11	TRUE	NA	ENSG00000181481	RNF135	protein_coding	17:30968785-30999911	31127
2053.09	814.58	1449.13	581.16	1569.65	487.12	1412.52	1.42988	0.219172	6.524	6.84586e-11	1.62959e-08	TRUE	NA	ENSG00000145012	LPP	protein_coding	3:188153284-188890671	737388
14116.8	4241.02	9460.35	5105.95	19319.4	6572.28	11586	1.43007	0.258767	5.52649	3.26709e-08	3.68909e-06	TRUE	NA	ENSG00000104267	CA2	protein_coding	8:85463852-85481493	17642
208.79	85.75	154.78	41.51	214.94	86.79	140.287	1.43512	0.274687	5.22455	1.74578e-07	1.55312e-05	TRUE	NA	ENSG00000148082	SHC3	protein_coding	9:89005771-89178767	172997
1297.76	423.09	953.62	409.66	1211.08	437.21	960.047	1.44706	0.148574	9.7397	2.0415e-22	2.76623e-19	TRUE	NA	ENSG00000196236	XPNPEP3	protein_coding	22:40857077-40932815	75739
155.57	63.18	79.99	28.4	116.77	35.8	102.588	1.46958	0.401518	3.66006	0.000252153	0.00668437	TRUE	NA	ENSG00000221866	PLXNA4	protein_coding	7:132123332-132648688	525357
316.25	82.36	110.11	63.36	197.37	74.86	148.105	1.50002	0.40355	3.71706	0.000201553	0.00566244	TRUE	NA	ENSG00000105855	ITGB8	protein_coding	7:20330702-20415754	85053
84.95	39.49	74.79	19.66	72.33	22.78	48.8136	1.50579	0.312176	4.82354	1.41033e-06	9.37472e-05	TRUE	NA	ENSG00000250337	LINC01021	lincRNA	5:27472292-27496401	24110
462.61	168.11	252.43	88.49	248	80.28	271.721	1.51649	0.337815	4.48912	7.15182e-06	0.000381435	TRUE	NA	ENSG00000187720	THSD4	protein_coding	15:71096952-71783383	686432
236.42	85.75	143.35	58.99	224.24	66.18	166.899	1.51893	0.288907	5.2575	1.46025e-07	1.31909e-05	TRUE	NA	ENSG00000176209	SMIM19	protein_coding	8:42541155-42555193	14039
83.92	37.23	66.48	21.85	95.07	26.04	56.6963	1.53059	0.311171	4.91881	8.70725e-07	6.15977e-05	TRUE	NA	ENSG00000030419	IKZF2	protein_coding	2:212999691-213152427	152737
627.39	166.98	244.12	136.55	511.51	172.5	366.804	1.53882	0.335963	4.58033	4.64242e-06	0.000259607	TRUE	NA	ENSG00000133083	DCLK1	protein_coding	13:35768652-36131306	362655
1860.67	711.91	2434.95	742.84	1576.88	565.23	1451.76	1.53969	0.20627	7.46445	8.36494e-14	4.4651e-11	TRUE	NA	ENSG00000169750	RAC3	protein_coding	17:82031624-82034204	2581
204.69	66.57	134.01	64.45	197.37	53.16	146.534	1.54217	0.242868	6.34983	2.15547e-10	4.79457e-08	TRUE	NA	ENSG00000163618	CADPS	protein_coding	3:62398346-62875389	477044
101.32	33.85	50.9	17.48	63.03	21.7	54.1426	1.56189	0.433428	3.60358	0.000313864	0.0078533	TRUE	NA	ENSG00000125246	CLYBL	protein_coding	13:99606669-99897134	290466
374.59	130.87	361.5	125.63	288.3	87.88	274.689	1.57362	0.200772	7.83782	4.58421e-15	2.99078e-12	TRUE	NA	ENSG00000261556	SMG1P7	transcribed_unprocessed_pseudogene	16:70219574-70246610	27037
278.38	103.8	218.15	83.02	228.37	55.33	207.949	1.58397	0.216471	7.31726	2.53086e-13	1.06145e-10	TRUE	NA	ENSG00000171914	TLN2	protein_coding	15:62390526-62844631	454106
501.5	174.88	353.19	126.72	372	96.56	343.269	1.62475	0.223113	7.28219	3.28442e-13	1.25772e-10	TRUE	NA	ENSG00000185760	KCNQ5	protein_coding	6:72621792-73198851	577060
26.61	12.41	22.85	6.55	27.9	5.42	20.9251	1.67221	0.444888	3.75873	0.00017078	0.00493972	TRUE	NA	ENSG00000205704	LINC00634	unitary_pseudogene	22:41952165-41958933	6769
79.83	14.67	40.51	18.57	44.43	18.44	42.3444	1.67222	0.419339	3.98775	6.67015e-05	0.00235933	TRUE	NA	ENSG00000185482	STAC3	protein_coding	12:57243453-57251193	7741
156.59	45.13	83.1	21.85	158.1	57.5	80.8791	1.67633	0.373599	4.48698	7.22415e-06	0.000382142	TRUE	NA	ENSG00000213988	ZNF90	protein_coding	19:20077994-20127076	49083
375.61	135.39	376.05	107.06	420.57	106.32	309.569	1.75022	0.154789	11.3071	1.20999e-29	2.5984e-26	TRUE	NA	ENSG00000145743	FBXL17	protein_coding	5:107859035-108382098	523064
1027.57	353.14	635.75	206.47	761.58	158.39	670.52	1.75657	0.283172	6.20319	5.53312e-10	1.03687e-07	TRUE	NA	ENSG00000047644	WWC3	protein_coding	X:10015562-10144478	128917
32490.1	8696.4	19104.6	6020.3	19677	6179.54	19780.6	1.7701	0.287545	6.15591	7.4649e-10	1.27732e-07	TRUE	NA	ENSG00000133124	IRS4	protein_coding	X:108732482-108736409	3928
71.64	20.31	45.71	18.57	71.3	16.27	52.9176	1.77575	0.336107	5.28329	1.26882e-07	1.15805e-05	TRUE	NA	ENSG00000213123	TCTEX1D2	protein_coding	3:196291219-196318299	27081
203.67	64.31	103.88	27.31	171.54	47.74	132.57	1.78297	0.371593	4.79819	1.60106e-06	0.000103687	TRUE	NA	ENSG00000149256	TENM4	protein_coding	11:78652831-79440948	788118
843.34	248.21	501.74	168.23	551.81	124.76	474.047	1.8101	0.293146	6.17473	6.62768e-10	1.19129e-07	TRUE	NA	ENSG00000108018	SORCS1	protein_coding	10:106573663-107164534	590872
507.64	179.39	437.33	123.44	468.11	96.56	375.654	1.82476	0.194836	9.36562	7.56027e-21	8.87828e-18	TRUE	NA	ENSG00000155974	GRIP1	protein_coding	12:66347431-66804186	456756
55.27	15.8	31.16	6.55	32.03	10.85	28.812	1.83953	0.447846	4.1075	3.99962e-05	0.00154503	TRUE	NA	ENSG00000112902	SEMA5A	protein_coding	5:9035026-9546075	511050
30903.7	7606.53	15333.7	4973.77	17672.3	5262.81	17078.9	1.84068	0.326155	5.64359	1.66544e-08	2.05152e-06	TRUE	NA	ENSG00000261409	RP6-24A23.7	sense_overlapping	X:108719949-108724944	4996
671.4	217.75	530.83	148.57	565.24	118.25	515.911	1.86815	0.215753	8.65873	4.77066e-18	4.66862e-15	TRUE	NA	ENSG00000146555	SDK1	protein_coding	7:3301448-4269000	967553
1808.48	421.96	929.73	254.53	1139.78	325.47	1075.53	1.95268	0.331248	5.89493	3.74843e-09	5.50239e-07	TRUE	NA	ENSG00000260548	RP6-24A23.6	protein_coding	X:108722070-108732687	10618
703.13	207.59	429.02	97.22	405.07	84.62	421.736	1.98193	0.33975	5.8335	5.42754e-09	7.83657e-07	TRUE	NA	ENSG00000116117	PARD3B	protein_coding	2:204545793-205620162	1074370
845.39	179.39	446.68	151.85	549.74	133.44	466.309	1.98727	0.276339	7.1914	6.41302e-13	2.40352e-10	TRUE	NA	ENSG00000185532	PRKG1	protein_coding	10:50991358-52298350	1306993
113.61	25.95	96.61	32.77	66.13	10.85	71.3954	1.99123	0.416988	4.77527	1.79462e-06	0.000114124	TRUE	NA	ENSG00000261534	RP11-244O19.1	sense_overlapping	9:121815674-121819452	3779
468.75	106.05	182.83	54.62	321.37	83.54	271.697	1.99483	0.40738	4.89672	9.74491e-07	6.81177e-05	TRUE	NA	ENSG00000166033	HTRA1	protein_coding	10:122461525-122514908	53384
20.47	4.51	23.89	3.28	13.43	6.51	13.2639	2.01338	0.563111	3.57545	0.000349625	0.00836798	TRUE	NA	ENSG00000231595	AC005224.2	lincRNA	17:14210488-14217922	7435
91.09	27.08	45.71	13.11	82.67	14.1	46.4613	2.01851	0.449754	4.48803	7.18856e-06	0.000381435	TRUE	NA	ENSG00000067715	SYT1	protein_coding	12:78863993-79452008	588016
72.67	16.92	35.32	7.65	37.2	10.85	39.3349	2.03822	0.550533	3.70227	0.000213678	0.00591814	TRUE	NA	ENSG00000186417	GLDN	protein_coding	15:51341629-51408013	66385
27.63	6.77	34.28	6.55	28.93	8.68	29.1607	2.04396	0.423864	4.8222	1.41982e-06	9.38152e-05	TRUE	NA	ENSG00000188580	NKAIN2	protein_coding	6:123804141-124825657	1021517
954.9	245.95	478.89	124.54	636.54	126.93	553.451	2.05799	0.344375	5.97601	2.28667e-09	3.56458e-07	TRUE	NA	ENSG00000178568	ERBB4	protein_coding	2:211375717-212538841	1163125
1715.34	400.52	1068.93	245.79	905.21	216.98	801.219	2.09585	0.328498	6.3801	1.76974e-10	4.04858e-08	TRUE	NA	ENSG00000176887	SOX11	protein_coding	2:5692667-5701385	8719
673.44	137.64	432.14	143.11	432.97	77.03	403.172	2.10498	0.300223	7.01139	2.35955e-12	7.69695e-10	TRUE	NA	ENSG00000185352	HS6ST3	protein_coding	13:96090839-96839562	748724
117.7	23.69	67.52	10.92	52.7	20.61	68.3087	2.10885	0.427769	4.92987	8.22853e-07	5.91615e-05	TRUE	NA	ENSG00000189283	FHIT	protein_coding	3:59749310-61251459	1502150
136.12	34.98	105.96	31.68	103.33	13.02	85.7767	2.11993	0.290116	7.30719	2.72786e-13	1.10838e-10	TRUE	NA	ENSG00000259994	RP11-305E6.4	sense_overlapping	10:30302826-30306066	3241
488.2	130.87	326.18	77.56	382.34	62.92	342.409	2.14256	0.271199	7.90035	2.78128e-15	1.95969e-12	TRUE	NA	ENSG00000183098	GPC6	protein_coding	13:93226842-94407401	1180560
417.58	91.39	190.1	46.97	381.3	80.28	204.024	2.17803	0.352018	6.18727	6.12134e-10	1.1232e-07	TRUE	NA	ENSG00000118596	SLC16A7	protein_coding	12:59596067-59789855	193789
140.22	25.95	84.14	25.13	109.53	20.61	70.7944	2.22055	0.360511	6.15945	7.29993e-10	1.27315e-07	TRUE	NA	ENSG00000183023	SLC8A1	protein_coding	2:40097270-40611053	513784
66.53	20.31	83.1	13.11	52.7	9.76	46.841	2.233	0.343241	6.50562	7.73742e-11	1.81726e-08	TRUE	NA	ENSG00000182600	C2orf82	protein_coding	2:232857270-232878708	21439
18.42	3.38	14.54	2.18	18.6	4.34	12.7944	2.37935	0.637364	3.73311	0.00018913	0.00533897	TRUE	NA	ENSG00000186047	DLEU7	protein_coding	13:50711008-50843939	132932
45.03	5.64	16.62	3.28	27.9	6.51	20.5497	2.53819	0.631371	4.02012	5.81684e-05	0.00213022	TRUE	NA	ENSG00000153832	FBXO36	protein_coding	2:229922302-230013109	90808
68.57	12.41	55.06	7.65	55.8	9.76	31.4553	2.59167	0.42038	6.16508	7.04493e-10	1.24096e-07	TRUE	NA	ENSG00000247516	MIR4458HG	lincRNA	5:8450743-8463095	12353
42.99	7.9	11.43	1.09	37.2	4.34	29.7565	2.78845	0.671759	4.15097	3.31066e-05	0.00132551	TRUE	NA	ENSG00000151322	NPAS3	protein_coding	14:32934933-33804176	869244
37.87	3.38	9.35	4.37	29.97	2.17	14.5896	2.96097	0.712727	4.15443	3.26104e-05	0.00131449	TRUE	NA	ENSG00000102230	PCYT1B	protein_coding	X:24558087-24672677	114591
193.44	27.08	105.96	13.11	223.2	24.95	105.676	3.00525	0.435869	6.89485	5.39224e-12	1.6099e-09	TRUE	NA	ENSG00000101938	CHRDL1	protein_coding	X:110673856-110795819	121964
126.91	2.26	124.66	6.55	162.24	42.31	90.0939	3.0145	0.799921	3.7685	0.000164232	0.00477413	TRUE	NA	ENSG00000251201	TMED7-TICAM2	protein_coding	5:115578642-115626161	47520
33.77	7.9	44.67	3.28	23.77	1.08	108.412	3.0714	0.602599	5.09691	3.45235e-07	2.86855e-05	TRUE	NA	ENSG00000236007	MTCO1P46	processed_pseudogene	2:211778273-211779763	1491
368.45	36.1	196.33	19.66	235.6	23.87	150.564	3.33198	0.325525	10.2357	1.37147e-24	2.01321e-21	TRUE	NA	ENSG00000103489	XYLT1	protein_coding	16:17101769-17470881	369113
25.59	2.26	19.74	3.28	13.43	0	13.5652	3.41459	0.783393	4.35872	1.30824e-05	0.000626214	TRUE	NA	ENSG00000121904	CSMD2	protein_coding	1:33513999-34165842	651844
35.82	3.38	23.89	3.28	37.2	2.17	23.1407	3.45885	0.635151	5.4457	5.16018e-08	5.44291e-06	TRUE	NA	ENSG00000235609	AF127936.9	lincRNA	21:14818843-15014430	195588
66.53	2.26	37.4	3.28	57.87	6.51	31.3708	3.74126	0.550895	6.79125	1.11164e-11	3.01253e-09	TRUE	NA	ENSG00000080224	EPHA6	protein_coding	3:96814581-97752460	937880
232.33	18.05	108.04	9.83	105.4	1.08	90.632	3.95004	0.590663	6.68746	2.27074e-11	5.88221e-09	TRUE	NA	ENSG00000185565	LSAMP	protein_coding	3:115802363-117139389	1337027
12.28	1.13	18.7	0	6.2	1.08	51.5568	4.07593	1.1285	3.61181	0.000304064	0.0076625	TRUE	NA	ENSG00000232631	MTND2P23	processed_pseudogene	2:211777206-211777856	651
66.53	0	29.09	0	35.13	5.42	19.1934	4.5788	1.03733	4.41401	1.01472e-05	0.000504923	TRUE	NA	ENSG00000270757	HSPE1-MOB4	protein_coding	2:197500413-197550726	50314
33.77	1.13	34.28	0	57.87	0	32.1495	6.73252	1.23695	5.44283	5.24402e-08	5.49841e-06	TRUE	NA	ENSG00000124440	HIF3A	protein_coding	19:46297046-46343433	46388

## Sheet: Upregulated genes
Table S2 (related to Figure 3 and Figure S3): Differentially expressed genes in TFIISmut cells.
gene_name	log2FC	Parental.R1	Parental.R2	Parental.R3	TFIISmut.R1	TFIISmut.R2	TFIISmut.R3	pvalue	FDR	Upregulated
RP11-468E2.1	-22.0682	0	0	0	0	0	142.12	1.24679e-07	1.14387e-05
CDH11	-4.50718	2.05	1.04	1.03	39.49	27.31	27.12	3.43328e-08	3.82767e-06
PCDH10	-3.80982	32.75	39.47	22.73	621.65	407.47	302.68	1.32759e-29	2.5984e-26
TCEA1P2	-3.73956	106.44	118.42	95.07	1314.39	1429.97	1528.61	2.85159e-96	5.02307e-92
GIPC3	-3.11933	12.28	5.19	5.17	97.03	46.97	53.16	2.39828e-09	3.70577e-07
RP11-734I18.1	-2.90217	7.16	10.39	7.23	66.57	56.81	61.84	2.51592e-13	1.06145e-10
CH507-338C24.2	-2.73794	5.12	2.08	4.13	15.8	17.48	42.31	0.00017618	0.00507924
DHRS2	-2.60871	23.54	115.31	62	426.47	440.24	358.01	5.04924e-08	5.35797e-06
GADD45B	-2.59115	95.18	150.63	117.8	637.45	834.61	718.2	1.42234e-36	5.95148e-33
RHOXF1P1	-2.5597	8.19	4.16	0	32.72	15.29	24.95	0.000119016	0.00373702
RAMP1	-2.52535	5.12	1.04	10.33	41.74	25.13	28.21	1.0184e-05	0.000505327
RP4-803A2.2	-2.37668	1.02	10.39	5.17	29.33	26.22	30.38	0.000351509	0.0084014
NTS	-2.36141	9.21	17.66	12.4	72.21	51.34	78.11	2.28985e-08	2.7071e-06
AC098973.2	-2.2708	7.16	5.19	9.3	33.85	22.94	47.74	2.06575e-05	0.000887515
HLA-DOA	-2.26572	10.23	8.31	10.33	53.03	32.77	53.16	1.11633e-07	1.04259e-05
MYH15	-2.25159	22.52	6.23	6.2	68.82	49.16	48.82	1.34983e-06	9.01513e-05
NDST4	-2.23611	17.4	13.5	13.43	97.03	45.88	66.18	1.48407e-07	1.33377e-05
STS	-2.16457	96.21	84.14	80.6	410.68	317.89	441.55	5.24971e-26	9.24736e-23
PUDP	-2.13341	71.64	63.37	52.7	273.03	254.53	296.18	1.06337e-31	3.12186e-28
FAM179A	-2.05391	9.21	18.7	11.37	49.64	67.73	45.57	2.09112e-06	0.000132025
HNMT	-2.00094	20.47	25.97	34.1	128.62	95.04	98.73	3.65373e-08	4.03006e-06
KCNK12	-1.92411	64.48	56.1	56.83	274.16	163.86	235.42	7.46886e-10	1.27732e-07
CCDC102B	-1.9015	6.14	7.27	9.3	30.46	18.57	35.8	0.000319695	0.00792043
HIST1H1T	-1.87063	15.35	38.44	23.77	75.59	78.65	129.1	7.42379e-06	0.000384618
NGFR	-1.86852	31.73	28.05	29.97	93.64	107.06	126.93	1.60686e-09	2.57316e-07
RP11-65F13.3	-1.85723	33.77	30.13	16.53	118.46	93.95	79.2	1.17355e-07	1.08231e-05
IFI35	-1.8173	20.47	21.81	21.7	63.18	75.38	86.79	8.29003e-09	1.13201e-06
AURKAPS1	-1.80785	8.19	20.78	7.23	38.36	44.79	43.4	2.21049e-05	0.000940528
SCN2A	-1.79833	10.23	12.47	26.87	77.85	29.5	65.09	0.000282563	0.00727682
FZD8	-1.77635	651.95	682.49	667.54	2303.85	2643.65	1910.49	6.01421e-43	5.29702e-39
FOXA3	-1.77531	15.35	8.31	11.37	39.49	30.59	49.91	7.61828e-05	0.00263646
ZKSCAN7	-1.77051	5.12	17.66	18.6	46.26	52.44	42.31	3.98361e-05	0.00154223
PDGFD	-1.70612	22.52	13.5	18.6	56.41	55.71	66.18	5.69466e-08	5.83206e-06
AP000462.1	-1.69586	8.19	11.43	7.23	24.82	36.05	26.04	0.000418436	0.00969835
AC005077.14	-1.69581	11.26	9.35	11.37	38.36	25.13	40.14	0.000270768	0.00703658
CTD-2044J15.1	-1.68267	11.26	6.23	7.23	32.72	21.85	24.95	0.000426059	0.00982333
RP11-138A9.1	-1.67382	17.4	9.35	13.43	62.05	28.4	37.97	0.000216068	0.00595623
AC009299.3	-1.66548	9.21	9.35	19.63	38.36	45.88	36.89	0.000347296	0.0083574
TFPI2	-1.66403	20.47	28.05	32.03	77.85	67.73	109.57	3.2187e-05	0.00130339
ZNF347	-1.64682	15.35	15.58	12.4	54.16	36.05	45.57	8.21152e-05	0.00278165
TCEA1	-1.64477	2098.12	1973.72	2557.53	6413.99	7165.15	7150.52	1.49678e-41	8.78857e-38
ARMCX2	-1.6434	135.1	131.93	149.84	444.52	426.04	431.79	1.50932e-31	3.79811e-28
RINL	-1.63074	53.22	41.55	59.93	197.44	138.74	143.21	2.39017e-10	5.1345e-08
JUNB	-1.62722	106.44	130.89	142.6	385.85	303.69	483.86	1.68554e-16	1.41385e-13
PCDHGA4	-1.5925	11.26	15.58	13.43	50.77	28.4	42.31	0.000339078	0.00826329
AC011558.5	-1.58873	18.42	30.13	22.73	59.8	50.25	104.15	1.89072e-05	0.000824381
REXO1L6P	-1.56658	13.31	19.74	8.27	40.62	49.16	32.55	0.000382453	0.00904284
REXO1L1P	-1.5531	30.7	28.05	32.03	117.34	92.86	56.41	9.76001e-06	0.000491208
SFN	-1.54512	23.54	32.2	49.6	104.93	87.39	115	7.92479e-07	5.79233e-05
AQP3	-1.53467	16.38	17.66	42.37	75.59	49.16	96.56	0.0003489	0.00836798
CDCP1	-1.53409	76.76	47.78	70.27	235.8	172.6	156.22	1.1931e-09	1.96416e-07
PLEK2	-1.53404	35.82	51.94	49.6	133.13	124.54	139.95	2.70552e-10	5.67353e-08
KDF1	-1.53142	8.19	12.47	14.47	37.23	40.42	23.87	0.000268531	0.00701017
RP11-717F1.2	-1.52976	124.86	83.1	50.63	309.14	232.68	205.04	0.000252348	0.00668437
PNMA6A	-1.51909	34.8	27.01	22.73	84.62	74.28	83.54	8.14934e-08	8.01959e-06
RP11-180P8.3	-1.51832	11.26	12.47	9.3	24.82	37.14	32.55	0.000288145	0.00739894
AMY2B	-1.49031	16.38	20.78	13.43	46.26	49.16	46.65	1.61813e-05	0.000732733
TXLNB	-1.48789	70.62	41.55	62	189.54	114.7	184.43	3.27296e-05	0.00131628
RP11-61L19.3	-1.4786	22.52	17.66	23.77	53.03	52.44	72.69	5.7351e-06	0.000313738
PCDH7	-1.47701	1902.63	3053.03	2054.29	5624.23	7608.67	6280.44	1.86355e-10	4.20852e-08
STRC	-1.47643	44.01	29.09	19.63	102.67	61.18	94.39	2.98082e-05	0.00121545
SLC13A4	-1.46654	173.99	105.96	145.7	470.47	288.4	417.68	2.42423e-06	0.00014879
CPS1	-1.46405	57.31	46.75	51.67	216.62	105.96	107.4	3.46321e-06	0.000203888
VAV1	-1.42631	90.07	60.25	74.4	182.77	204.28	216.98	2.41412e-11	6.16299e-09
LRRTM2	-1.41377	49.13	56.1	54.77	182.77	85.21	158.39	4.4809e-06	0.000252176
TP53I3	-1.41344	37.87	98.69	77.5	170.36	214.11	185.52	0.000277326	0.00717342
MAFA	-1.41222	26.61	22.85	9.3	54.16	49.16	53.16	0.000146943	0.00441617
FAM111B	-1.39843	328.53	602.5	513.57	1368.54	1358.96	1080.55	7.31687e-07	5.39275e-05
SYT11	-1.39501	286.57	152.7	295.54	746.89	491.59	694.33	3.22002e-08	3.65939e-06
PCDH9	-1.39278	583.38	640.94	564.21	1667.52	1578.54	1450.5	1.68932e-36	5.95148e-33
CYP26A1	-1.38763	35.82	29.09	45.47	104.93	85.21	98.73	4.61255e-05	0.00174731
CTB-119C2.1	-1.38659	20.47	24.93	18.6	50.77	53.53	62.92	9.80721e-06	0.000492177
RP11-305O6.3	-1.36798	27.63	21.81	28.93	94.77	49.16	58.58	0.000288053	0.00739894
ZFP2	-1.35285	19.45	30.13	36.17	100.41	62.27	56.41	0.000111202	0.00358104
ZNF334	-1.33024	143.29	167.25	134.33	389.24	355.03	374.29	1.30291e-21	1.63934e-18
LRRC4	-1.31829	66.53	120.5	85.77	214.36	193.36	272.31	4.18122e-06	0.000237588
SRP72P2	-1.31627	13.31	20.78	19.63	59.8	43.7	30.38	0.000297617	0.0075432
PCDH19	-1.30681	28.66	36.36	25.83	112.82	55.71	56.41	0.000317094	0.00788717
CTD-3222D19.4	-1.28323	20.47	36.36	20.67	69.95	49.16	69.43	0.000140325	0.00426177
NACAD	-1.278	28.66	14.54	32.03	49.64	62.27	70.52	8.9087e-05	0.00296088
PTPRG-AS1	-1.26346	44.01	42.59	42.37	108.31	97.22	104.15	2.38819e-08	2.80454e-06
ACVRL1	-1.2538	72.67	37.4	64.07	208.72	109.24	97.64	0.000349636	0.00836798
P2RX5	-1.24992	134.07	168.29	155	337.34	380.16	369.95	4.57576e-12	1.41407e-09
ATP1A3	-1.24107	151.47	188.02	171.54	425.34	361.59	420.94	8.08416e-12	2.33447e-09
PTPN6	-1.2334	91.09	116.35	90.93	226.77	216.3	258.2	5.12218e-12	1.55564e-09
TCEAL3	-1.22823	183.2	216.07	204.6	488.52	416.21	509.9	8.10371e-15	4.70201e-12
CABYR	-1.22817	163.76	208.8	183.94	417.45	409.66	476.27	1.06517e-13	5.51852e-11
H1F0	-1.2202	688.8	768.71	719.21	2029.69	1235.52	1806.35	2.46284e-13	1.06145e-10
SPTBN4	-1.21555	57.31	56.1	45.47	162.47	88.49	118.25	1.48918e-05	0.000683123
HAP1	-1.20826	47.08	82.07	53.73	116.21	179.16	126.93	1.70443e-05	0.000758171
FAM196A	-1.20277	21.49	37.4	21.7	75.59	51.34	58.58	0.000267461	0.00700049
RP11-43F13.3	-1.20179	33.77	46.75	52.7	109.44	83.02	113.91	1.05524e-05	0.000522135
SLC6A17	-1.19033	28.66	40.51	20.67	67.69	84.12	53.16	0.000179923	0.0051534
RP3-337H4.8	-1.18131	24.56	19.74	21.7	46.26	51.34	52.07	0.000252244	0.00668437
RP11-282K24.3	-1.16486	67.55	48.82	59.93	135.39	98.32	161.65	0.000395458	0.00928799
PARVB	-1.16476	39.92	25.97	27.9	71.08	66.64	72.69	1.46399e-05	0.00067332
TDRD12	-1.15355	44.01	32.2	49.6	101.54	80.84	97.64	9.85224e-06	0.000493032
CH507-154B10.1	-1.14036	249.73	230.61	215.97	639.71	370.33	525.09	1.80656e-05	0.000795565
CNN2	-1.13378	172.97	260.74	217	509.96	466.46	451.32	2.10795e-09	3.34518e-07
CLDN1	-1.1336	272.24	174.52	270.74	582.17	418.4	573.91	1.2616e-06	8.58037e-05
DNAAF3	-1.13144	65.5	90.38	96.1	189.54	152.94	209.38	4.9033e-08	5.23464e-06
ADAMTS15	-1.13025	64.48	78.95	56.83	137.64	170.42	130.19	1.77459e-07	1.57082e-05
JUND	-1.10935	964.11	778.06	1010.61	2497.9	1287.96	2153.51	7.40593e-06	0.000384618
RAB39B	-1.10354	55.27	37.4	48.57	85.75	104.87	112.83	1.86157e-05	0.000813688
ARHGEF16	-1.09367	81.88	135.04	77.5	210.98	254.53	162.73	7.22581e-05	0.00253047
EMILIN2	-1.09346	169.9	302.29	246.97	745.76	348.48	440.47	0.000296161	0.00752797
PNPLA4	-1.08436	56.29	43.63	47.53	102.67	95.04	115	0.000272825	0.00706736
HOXA9	-1.06939	1202.58	2171.09	1314.41	2706.62	3978.58	3152.7	0.000112684	0.00360671
NR2E1	-1.05981	54.24	38.44	52.7	110.57	100.5	92.22	8.45759e-06	0.000427071
TICAM2	-1.05407	67.55	59.21	78.53	144.41	131.09	150.8	4.27372e-06	0.000242063
FILIP1L	-1.05394	44.01	65.44	66.13	156.82	91.76	116.08	6.52134e-05	0.00232537
MPP2	-1.05185	289.64	362.54	348.24	616.01	703.52	754	8.68446e-13	3.12197e-10
YPEL3	-1.05164	81.88	73.75	62	177.13	124.54	149.72	3.15185e-06	0.000187567
ABCA7	-1.05153	173.99	190.1	162.24	446.78	327.72	316.79	8.20457e-09	1.12909e-06
FOXQ1	-1.04982	47.08	71.68	45.47	93.64	122.35	123.68	1.44609e-05	0.000671536
ZNF385A	-1.04116	427.81	536.02	454.67	954.48	887.04	1077.3	1.01089e-11	2.78232e-09
CITED2	-1.03797	933.41	1062.69	873.18	1732.96	2155.34	2002.71	1.52489e-17	1.41373e-14
HLA-DMB	-1.0341	138.17	102.84	151.9	295.6	221.76	287.5	1.80642e-07	1.591e-05
EFNB2	-1.03269	817.75	994.13	978.58	1871.73	1980.55	1856.25	4.1658e-16	3.33548e-13
EOMES	-1.01577	68.57	64.41	81.63	141.03	155.12	137.78	2.40676e-06	0.000148401
TLR6	-1.01534	57.31	50.9	69.23	147.8	86.3	124.76	0.000298531	0.00754465
RP3-323A16.1	-1.01358	73.69	68.56	49.6	156.82	103.78	126.93	0.000144908	0.00437832
PNMAL1	-1.00246	104.39	72.72	94.03	191.8	181.34	170.33	9.2592e-07	6.52403e-05
SLC7A8	-1.00074	331.6	337.61	399.9	734.48	613.94	790.89	5.72127e-10	1.06084e-07

## Sheet: Downregulated genes
Table S2 (related to Figure 3 and Figure S3): Differentially expressed genes in TFIISmut cells.
										Downregulated
gene_name	log2FC	Parental.R1	Parental.R2	Parental.R3	TFIISmut.R1	TFIISmut.R2	TFIISmut.R3	pvalue	FDR
ADAMTS3	1.00502	288.62	174.52	274.87	118.46	119.07	130.19	0.000155107	0.00457657
ADK	1.00917	922.15	823.77	1088.11	516.73	446.8	444.81	2.95923e-13	1.15837e-10
PPA2	1.01886	529.14	337.61	555.94	208.72	268.73	224.57	9.60509e-08	9.34772e-06
SOCS2	1.02279	462.61	339.69	418.5	222.26	179.16	199.62	2.18506e-08	2.60803e-06
MCTP1	1.02383	507.64	343.84	345.14	242.57	184.62	161.65	2.56558e-06	0.000155837
MIR222HG	1.02443	810.59	861.17	476.37	397.14	387.81	271.22	4.5105e-05	0.00171975
CADPS2	1.0309	927.27	702.23	835.98	452.42	394.36	360.18	2.0539e-11	5.39991e-09
KCNJ8	1.03492	508.67	260.74	481.54	218.88	169.32	222.4	3.74953e-05	0.00147777
RP11-57H14.4	1.03503	191.39	154.78	121.93	95.9	61.18	71.6	1.81634e-05	0.000797876
NHS	1.03808	751.23	506.93	629.31	398.27	208.65	312.45	0.00018715	0.00529156
GPR157	1.03925	521.97	337.61	471.21	254.98	157.31	235.42	1.14526e-05	0.000557284
GRID1	1.04491	359.24	277.36	301.74	188.41	130	136.7	4.71625e-07	3.70878e-05
MAP4K1	1.04647	96.21	102.84	76.47	51.9	31.68	49.91	3.18498e-05	0.00129271
C12orf66	1.0471	539.37	414.48	517.71	258.36	237.05	216.98	3.20142e-11	7.94268e-09
STK39	1.04976	1515.76	1090.74	1557.25	777.35	583.35	650.94	3.66241e-10	7.24868e-08
NEBL	1.05012	1338.7	794.68	975.48	627.3	458.81	415.51	3.47947e-05	0.00138981
KAT14	1.0517	376.64	351.11	325.5	183.9	170.42	154.05	4.93532e-15	3.10484e-12
FAM84B	1.05507	4268.9	3008.36	4011.45	1862.71	1895.34	1675.07	2.49671e-11	6.2828e-09
PGR	1.06796	225.16	128.81	156.04	77.85	76.47	88.96	6.4497e-05	0.00231388
PARP16	1.07116	444.19	330.34	369.94	199.7	182.43	162.73	2.16433e-07	1.87806e-05
EXOC4	1.07161	1553.63	1382.64	1535.55	805.56	677.3	645.51	4.36009e-25	6.98209e-22
DIAPH2	1.08155	830.04	559.91	671.67	382.47	254.53	337.4	1.34055e-07	1.2172e-05
WWOX	1.08822	285.55	210.88	253.17	125.23	102.69	124.76	3.64433e-09	5.44025e-07
TRERF1	1.09168	475.91	317.87	454.67	232.42	131.09	222.4	0.000161779	0.00472594
RBMS3	1.09173	267.13	171.4	217	115.08	92.86	99.81	6.03535e-07	4.58244e-05
FAM189A1	1.10337	250.75	185.95	214.94	119.59	92.86	91.13	8.96456e-09	1.2147e-06
EPHB1	1.10499	160.69	150.63	161.2	95.9	68.82	55.33	7.58063e-08	7.54422e-06
CHSY3	1.10675	282.48	208.8	250.07	134.26	125.63	84.62	1.11865e-07	1.04259e-05
BOLA3-AS1	1.10793	267.13	197.37	275.9	108.31	123.44	111.74	5.71499e-07	4.35799e-05
DCAF10	1.10948	1920.03	1048.15	1495.25	813.45	657.63	597.78	2.12104e-06	0.000133018
FHOD3	1.1099	660.14	519.4	545.61	287.7	276.38	235.42	4.83542e-10	9.25825e-08
ZNF25	1.11476	393.01	257.62	386.47	154.57	148.57	175.75	1.35609e-09	2.21181e-07
FAM19A5	1.11506	160.69	125.69	124	67.69	45.88	75.94	8.0645e-07	5.84593e-05
NUDT18	1.11861	81.88	61.29	76.47	24.82	33.86	42.31	5.61145e-05	0.0020679
ARL15	1.12984	592.59	435.26	615.87	241.44	287.31	222.4	2.21739e-10	4.82215e-08
NMRK1	1.13352	157.61	78.95	138.47	67.69	43.7	59.67	0.000223728	0.00611972
CAMK1D	1.13889	1096.14	716.77	879.38	503.19	381.25	338.49	6.81806e-08	6.82387e-06
SUPT3H	1.13988	285.55	250.35	321.37	137.64	127.81	123.68	6.98397e-10	1.24096e-07
RP11-159D12.8	1.14081	447.26	465.38	378.2	212.11	206.47	167.07	8.2749e-15	4.70201e-12
SMYD3	1.14706	140.22	102.84	120.9	66.57	55.71	42.31	6.11663e-07	4.62422e-05
TTC28	1.15359	1103.3	984.78	980.64	576.53	397.64	405.75	3.95607e-12	1.2444e-09
ATXN10	1.16177	2034.66	1791.93	2501.73	977.05	900.15	951.45	3.43304e-19	3.55723e-16
THAP10	1.16532	211.86	200.49	264.54	99.28	102.69	99.81	9.76119e-13	3.43887e-10
NDRG1	1.1673	2421.54	1434.58	1996.42	907.1	774.52	924.33	1.09293e-07	1.03505e-05
SPON1	1.16885	849.48	463.3	675.81	364.42	244.7	275.56	1.66798e-05	0.000749529
PPP1R3F	1.17727	196.51	180.75	161.2	83.49	95.04	59.67	3.71559e-07	3.04419e-05
KIAA1211L	1.17971	55.27	42.59	49.6	29.33	15.29	20.61	0.00043388	0.00993483
EDA	1.186	548.58	317.87	358.57	212.11	146.38	180.09	9.91986e-06	0.000495009
AKAP6	1.18798	165.8	104.92	121.93	77.85	53.53	41.23	3.31096e-05	0.00132551
WNT5B	1.18922	214.93	164.13	213.9	91.39	86.3	82.45	2.95945e-09	4.45561e-07
ADAM12	1.18996	119.75	140.24	149.84	63.18	56.81	59.67	1.14801e-06	7.86856e-05
CCDC144CP	1.19455	136.12	129.85	117.8	68.82	42.6	56.41	2.61291e-06	0.000158166
ST6GALNAC3	1.19783	291.69	229.57	427.8	162.47	111.43	139.95	1.39349e-05	0.000656317
SLCO3A1	1.20052	357.19	234.77	298.64	125.23	117.98	144.29	4.94907e-07	3.85743e-05
CYBB	1.20176	54.24	81.03	54.77	28.21	19.66	34.72	0.00024417	0.00653655
ABCA11P	1.20187	59.36	54.02	62	39.49	13.11	23.87	0.000253818	0.00671321
CORO2B	1.20993	120.77	89.34	90.93	51.9	48.07	30.38	1.31895e-06	8.90165e-05
FRMPD4	1.21792	319.32	271.13	313.1	161.34	115.8	111.74	1.30908e-12	4.43171e-10
EBF1	1.23537	49.13	44.67	41.33	27.08	13.11	17.36	0.000425499	0.00982327
RNF122	1.23726	2328.4	1293.31	2276.46	889.05	574.61	1038.24	5.90059e-05	0.00215641
CTC-435M10.3	1.24518	241.54	204.64	173.6	63.18	97.22	100.89	1.68821e-05	0.000754766
KIF26B	1.24549	180.13	142.32	136.4	50.77	65.54	77.03	4.64025e-08	5.0146e-06
AC093616.4	1.24666	36.84	40.51	50.63	14.67	21.85	17.36	0.0003628	0.00861284
PLXDC2	1.25024	1520.88	882.98	1112.91	665.66	365.96	446.98	4.82275e-05	0.00181912
CTD-2147F2.1	1.25853	59.36	54.02	52.7	25.95	16.39	27.12	5.32785e-05	0.00197996
ADGRL3	1.27606	602.83	402.02	472.24	297.85	151.85	160.56	3.91944e-06	0.000224889
MVP	1.27672	161.71	105.96	86.8	40.62	60.08	45.57	0.000312391	0.00782754
DHRSX	1.28327	312.16	292.94	350.3	151.18	112.52	129.1	4.44554e-15	2.99078e-12
GRM8	1.29598	147.38	121.54	102.3	64.31	43.7	43.4	5.01175e-07	3.87201e-05
SUGCT	1.29723	88.02	51.94	66.13	34.98	28.4	20.61	0.00021345	0.00591814
UBOX5	1.29895	165.8	201.53	161.2	72.21	64.45	78.11	6.04804e-11	1.4594e-08
MMP14	1.31906	102.35	101.8	68.2	39.49	41.51	28.21	0.000208177	0.00582569
HDAC9	1.33113	114.63	54.02	88.87	29.33	46.97	26.04	0.000259049	0.00682086
IMMP2L	1.34628	163.76	78.95	125.03	63.18	34.96	46.65	6.30962e-05	0.00227754
KIF6	1.35067	63.46	76.87	42.37	23.69	32.77	15.19	0.000208249	0.00582569
ATP6AP1L	1.36042	69.6	63.37	65.1	28.21	26.22	22.78	1.43092e-06	9.40508e-05
CNTN1	1.36694	1023.47	426.95	846.31	412.93	207.56	270.14	0.000406506	0.00946118
ZSWIM5	1.39804	375.61	357.35	305.87	164.72	138.74	91.13	1.30647e-13	6.21986e-11
NLGN1	1.40262	403.25	216.07	268.67	147.8	88.49	99.81	1.75691e-06	0.000112538
SSPN	1.40582	53.22	34.28	46.5	11.28	21.85	17.36	0.000153049	0.00453866
RNF135	1.40695	218	188.02	221.14	64.31	78.65	93.3	1.14859e-13	5.78069e-11
LPP	1.42988	2053.09	1449.13	1569.65	814.58	581.16	487.12	6.84586e-11	1.62959e-08
CA2	1.43007	14116.8	9460.35	19319.4	4241.02	5105.95	6572.28	3.26709e-08	3.68909e-06
SHC3	1.43512	208.79	154.78	214.94	85.75	41.51	86.79	1.74578e-07	1.55312e-05
XPNPEP3	1.44706	1297.76	953.62	1211.08	423.09	409.66	437.21	2.0415e-22	2.76623e-19
PLXNA4	1.46958	155.57	79.99	116.77	63.18	28.4	35.8	0.000252153	0.00668437
ITGB8	1.50002	316.25	110.11	197.37	82.36	63.36	74.86	0.000201553	0.00566244
LINC01021	1.50579	84.95	74.79	72.33	39.49	19.66	22.78	1.41033e-06	9.37472e-05
THSD4	1.51649	462.61	252.43	248	168.11	88.49	80.28	7.15182e-06	0.000381435
SMIM19	1.51893	236.42	143.35	224.24	85.75	58.99	66.18	1.46025e-07	1.31909e-05
IKZF2	1.53059	83.92	66.48	95.07	37.23	21.85	26.04	8.70725e-07	6.15977e-05
DCLK1	1.53882	627.39	244.12	511.51	166.98	136.55	172.5	4.64242e-06	0.000259607
RAC3	1.53969	1860.67	2434.95	1576.88	711.91	742.84	565.23	8.36494e-14	4.4651e-11
CADPS	1.54217	204.69	134.01	197.37	66.57	64.45	53.16	2.15547e-10	4.79457e-08
CLYBL	1.56189	101.32	50.9	63.03	33.85	17.48	21.7	0.000313864	0.0078533
SMG1P7	1.57362	374.59	361.5	288.3	130.87	125.63	87.88	4.58421e-15	2.99078e-12
TLN2	1.58397	278.38	218.15	228.37	103.8	83.02	55.33	2.53086e-13	1.06145e-10
KCNQ5	1.62475	501.5	353.19	372	174.88	126.72	96.56	3.28442e-13	1.25772e-10
LINC00634	1.67221	26.61	22.85	27.9	12.41	6.55	5.42	0.00017078	0.00493972
STAC3	1.67222	79.83	40.51	44.43	14.67	18.57	18.44	6.67015e-05	0.00235933
ZNF90	1.67633	156.59	83.1	158.1	45.13	21.85	57.5	7.22415e-06	0.000382142
FBXL17	1.75022	375.61	376.05	420.57	135.39	107.06	106.32	1.20999e-29	2.5984e-26
WWC3	1.75657	1027.57	635.75	761.58	353.14	206.47	158.39	5.53312e-10	1.03687e-07
IRS4	1.7701	32490.1	19104.6	19677	8696.4	6020.3	6179.54	7.4649e-10	1.27732e-07
TCTEX1D2	1.77575	71.64	45.71	71.3	20.31	18.57	16.27	1.26882e-07	1.15805e-05
TENM4	1.78297	203.67	103.88	171.54	64.31	27.31	47.74	1.60106e-06	0.000103687
SORCS1	1.8101	843.34	501.74	551.81	248.21	168.23	124.76	6.62768e-10	1.19129e-07
GRIP1	1.82476	507.64	437.33	468.11	179.39	123.44	96.56	7.56027e-21	8.87828e-18
SEMA5A	1.83953	55.27	31.16	32.03	15.8	6.55	10.85	3.99962e-05	0.00154503
RP6-24A23.7	1.84068	30903.7	15333.7	17672.3	7606.53	4973.77	5262.81	1.66544e-08	2.05152e-06
SDK1	1.86815	671.4	530.83	565.24	217.75	148.57	118.25	4.77066e-18	4.66862e-15
RP6-24A23.6	1.95268	1808.48	929.73	1139.78	421.96	254.53	325.47	3.74843e-09	5.50239e-07
PARD3B	1.98193	703.13	429.02	405.07	207.59	97.22	84.62	5.42754e-09	7.83657e-07
PRKG1	1.98727	845.39	446.68	549.74	179.39	151.85	133.44	6.41302e-13	2.40352e-10
RP11-244O19.1	1.99123	113.61	96.61	66.13	25.95	32.77	10.85	1.79462e-06	0.000114124
HTRA1	1.99483	468.75	182.83	321.37	106.05	54.62	83.54	9.74491e-07	6.81177e-05
AC005224.2	2.01338	20.47	23.89	13.43	4.51	3.28	6.51	0.000349625	0.00836798
SYT1	2.01851	91.09	45.71	82.67	27.08	13.11	14.1	7.18856e-06	0.000381435
GLDN	2.03822	72.67	35.32	37.2	16.92	7.65	10.85	0.000213678	0.00591814
NKAIN2	2.04396	27.63	34.28	28.93	6.77	6.55	8.68	1.41982e-06	9.38152e-05
ERBB4	2.05799	954.9	478.89	636.54	245.95	124.54	126.93	2.28667e-09	3.56458e-07
SOX11	2.09585	1715.34	1068.93	905.21	400.52	245.79	216.98	1.76974e-10	4.04858e-08
HS6ST3	2.10498	673.44	432.14	432.97	137.64	143.11	77.03	2.35955e-12	7.69695e-10
FHIT	2.10885	117.7	67.52	52.7	23.69	10.92	20.61	8.22853e-07	5.91615e-05
RP11-305E6.4	2.11993	136.12	105.96	103.33	34.98	31.68	13.02	2.72786e-13	1.10838e-10
GPC6	2.14256	488.2	326.18	382.34	130.87	77.56	62.92	2.78128e-15	1.95969e-12
SLC16A7	2.17803	417.58	190.1	381.3	91.39	46.97	80.28	6.12134e-10	1.1232e-07
SLC8A1	2.22055	140.22	84.14	109.53	25.95	25.13	20.61	7.29993e-10	1.27315e-07
C2orf82	2.233	66.53	83.1	52.7	20.31	13.11	9.76	7.73742e-11	1.81726e-08
DLEU7	2.37935	18.42	14.54	18.6	3.38	2.18	4.34	0.00018913	0.00533897
FBXO36	2.53819	45.03	16.62	27.9	5.64	3.28	6.51	5.81684e-05	0.00213022
MIR4458HG	2.59167	68.57	55.06	55.8	12.41	7.65	9.76	7.04493e-10	1.24096e-07
NPAS3	2.78845	42.99	11.43	37.2	7.9	1.09	4.34	3.31066e-05	0.00132551
PCYT1B	2.96097	37.87	9.35	29.97	3.38	4.37	2.17	3.26104e-05	0.00131449
CHRDL1	3.00525	193.44	105.96	223.2	27.08	13.11	24.95	5.39224e-12	1.6099e-09
TMED7-TICAM2	3.0145	126.91	124.66	162.24	2.26	6.55	42.31	0.000164232	0.00477413
MTCO1P46	3.0714	33.77	44.67	23.77	7.9	3.28	1.08	3.45235e-07	2.86855e-05
XYLT1	3.33198	368.45	196.33	235.6	36.1	19.66	23.87	1.37147e-24	2.01321e-21
CSMD2	3.41459	25.59	19.74	13.43	2.26	3.28	0	1.30824e-05	0.000626214
AF127936.9	3.45885	35.82	23.89	37.2	3.38	3.28	2.17	5.16018e-08	5.44291e-06
EPHA6	3.74126	66.53	37.4	57.87	2.26	3.28	6.51	1.11164e-11	3.01253e-09
LSAMP	3.95004	232.33	108.04	105.4	18.05	9.83	1.08	2.27074e-11	5.88221e-09
MTND2P23	4.07593	12.28	18.7	6.2	1.13	0	1.08	0.000304064	0.0076625
HSPE1-MOB4	4.5788	66.53	29.09	35.13	0	0	5.42	1.01472e-05	0.000504923
HIF3A	6.73252	33.77	34.28	57.87	1.13	0	0	5.24402e-08	5.49841e-06
