# Supplementary material for: Elongation Factor TFIIS Prevents Transcription Stress and R-Loop Accumulation to Maintain Genome Stability
Source: Mol Cell. 2019 Oct 3;76(1):57–69.e9. doi: 10.1016/j.molcel.2019.07.037 (PMC6863433; doi:10.1016/j.molcel.2019.07.037)
Supplement: Table S3. MISO Splicing Event, Related to Figure 3 [file mmc4.xlsx]

## Sheet: Control vs TFIISmut R1
Table S3 (related to Figure 3): MISO splicing event.
IGV.hg19	event_type	ensembl_id
2:44683707-44999729	ALE	ENSG00000143919
9:85597317-85670598	ALE	ENSG00000165105
10:127524673-127531376	ALE	ENSG00000089876;ENSG00000107949
7:101891692-101927250	ALE	ENSG00000257923
9:88902648-88968145	ALE	ENSG00000083223
4:30722037-31148421	ALE	ENSG00000169851;ENSG00000249678;ENSG00000250624
12:99007182-99020544	ALE	ENSG00000166130
4:151185596-151936879	ALE	ENSG00000181541;ENSG00000183432;ENSG00000198589;ENSG00000221235;ENSG00000248521;ENSG00000249690;ENSG00000252451
4:151185596-151936013	ALE	ENSG00000181541;ENSG00000183432;ENSG00000198589;ENSG00000221235;ENSG00000248521;ENSG00000249690;ENSG00000252451
12:85253267-85277819	ALE	ENSG00000072041
12:85253492-85277819	ALE	ENSG00000072041
12:42550907-42629799	ALE	ENSG00000015153
4:129782859-129796379	ALE	ENSG00000077684;ENSG00000151466
12:40148823-40345167	ALE	ENSG00000151229;ENSG00000180116;ENSG00000199571;ENSG00000223082;ENSG00000248865
5:64925295-64961954	ALE	ENSG00000113597;ENSG00000197860;ENSG00000253251
4:30732375-31148421	ALE	ENSG00000169851;ENSG00000249678;ENSG00000250624
14:34393421-34420287	ALE	ENSG00000129521
16:78133551-79246564	ALE	ENSG00000186153;ENSG00000243101
10:69681656-69726559	ALE	ENSG00000148634;ENSG00000226318
19:44679137-44681838	ALE	ENSG00000167380
X:85116185-85226590	ALE	ENSG00000188419;ENSG00000199051
X:68835911-69259321	ALE	ENSG00000158813;ENSG00000201686;ENSG00000211991;ENSG00000212434;ENSG00000233229
5:16662016-16815572	ALE	ENSG00000145555
4:174447652-174450494	ALE	ENSG00000164107;ENSG00000237125
8:119201695-119391939	ALE	ENSG00000177570;ENSG00000225885
16:28782079-28783951	ALE	ENSG00000196993
4:72338416-72437799	ALE	ENSG00000080493
2:232995329-233201908	ALE	ENSG00000144535;ENSG00000207626
5:132227509-132262899	ALE	ENSG00000072364
1:116574024-116612675	ALE	ENSG00000163393
9:79999501-80032399	ALE	ENSG00000197969
4:72338416-72437799	ALE	ENSG00000080493
1:120492743-120539369	ALE	ENSG00000134250
6:157469758-157507744	ALE	ENSG00000049618
11:5684793-5686912	ALE	ENSG00000132256
1:204966298-204991949	ALE	ENSG00000163531
X:67262186-67430124	ALE	ENSG00000079482;ENSG00000228125;ENSG00000228328;ENSG00000252145
8:121382575-121384273	ALE	ENSG00000187955
4:89647106-89912301	ALE	ENSG00000138640;ENSG00000248019
1:10696666-10708196	ALE	ENSG00000130940
1:97543300-98186482	ALE	ENSG00000188641;ENSG00000226128;ENSG00000228057;ENSG00000232542;ENSG00000232878
12:68688346-68720801	ALE	ENSG00000111554
6:3079992-31779762	ALE	ENSG00000007944;ENSG00000008083;ENSG00000010017;ENSG00000010704;ENSG00000026950;ENSG00000047579;ENSG00000050393;ENSG00000066379;ENSG00000078401;ENSG00000079689;ENSG00000079691;ENSG00000095951;ENSG00000096654;ENSG00000096696;ENSG00000111801;ENSG00000111802;ENSG00000111837;ENSG00000111843;ENSG00000111845;ENSG00000111846;ENSG00000111859;ENSG00000111863;ENSG00000111913;ENSG00000112137;ENSG00000112149…
10:118888032-118894094	ALE	ENSG00000148704
7:151253210-151372723	ALE	ENSG00000106617
7:105245221-105401909	ALE	ENSG00000146776
3:138213187-138219066	ALE	ENSG00000114107
14:68353738-69062614	ALE	ENSG00000182185;ENSG00000240210;ENSG00000243546;ENSG00000244677;ENSG00000258477;ENSG00000258837
5:70343303-70351284	ALE	ENSG00000145736
2:197859250-198001386	ALE	ENSG00000065413;ENSG00000224442;ENSG00000225636
5:69729697-70351284	ALE	ENSG00000145736;ENSG00000172058;ENSG00000172062;ENSG00000196302;ENSG00000197284;ENSG00000205565;ENSG00000226259;ENSG00000237075;ENSG00000249437;ENSG00000250687;ENSG00000250918;ENSG00000253333;ENSG00000253366;ENSG00000254335;ENSG00000254353
7:111366164-111503620	ALE	ENSG00000128512;ENSG00000225572
7:151253201-151372723	ALE	ENSG00000106617
14:94693623-94746072	ALE	ENSG00000119698
10:17631958-17657963	ALE	ENSG00000165996
5:100142904-100222304	ALE	ENSG00000113532;ENSG00000221263
4:17585106-17609590	ALE	ENSG00000002549;ENSG00000249502
12:100430863-100463947	ALE	ENSG00000111647
1:231858285-232177018	ALE	ENSG00000162946;ENSG00000226758
2:114201344-114253746	ALE	ENSG00000136682;ENSG00000238091
17:45507184-45518677	ALE	ENSG00000178852
15:101853225-101924630	ALE	ENSG00000140479;ENSG00000259764
3:127783626-127800252	ALE	ENSG00000058262;ENSG00000175792;ENSG00000222627;ENSG00000239608
1:1590990-1603068	ALE	ENSG00000189339
12:121435277-121440314	ALE	ENSG00000135100;ENSG00000157895
1:207245549-207254368	ALE	ENSG00000123836
4:68337989-68359706	ALE	ENSG00000145241
10:69724549-69830356	ALE	ENSG00000148634;ENSG00000221159;ENSG00000236375
21:37406840-37416254	ALE	ENSG00000185917
5:70330800-70351284	ALE	ENSG00000145736
10:80975926-81056692	ALE	ENSG00000108175
19:42400450-42411604	ALE	ENSG00000076928
20:4833002-4850699	ALE	ENSG00000089057;ENSG00000252096
1:231403426-231413719	ALE	ENSG00000116906
14:68353738-68964598	ALE	ENSG00000182185;ENSG00000240210;ENSG00000243546;ENSG00000244677;ENSG00000258477;ENSG00000258837
1:231858285-232145400	ALE	ENSG00000162946;ENSG00000226758
3:10081405-10141344	ALE	ENSG00000144554;ENSG00000163705;ENSG00000229217
2:202000921-202029003	ALE	ENSG00000003402;ENSG00000226312;ENSG00000232133;ENSG00000235579;ENSG00000238829
11:15991795-16339548	ALE	ENSG00000110693;ENSG00000221556;ENSG00000254878
2:210908157-211019335	ALE	ENSG00000144445;ENSG00000229127;ENSG00000231063
5:111478138-111600713	ALE	ENSG00000129595;ENSG00000224032;ENSG00000238363;ENSG00000250882;ENSG00000251076;ENSG00000251187
10:321432-428701	ALE	ENSG00000151240;ENSG00000201861
19:19287720-19293492	ALE	ENSG00000064489;ENSG00000213999;ENSG00000254901
6:43488920-43497114	ALE	ENSG00000124571;ENSG00000171453
19:42400450-42411604	ALE	ENSG00000076928
10:70044838-70048776	ALE	ENSG00000108187
8:68864348-69143897	ALE	ENSG00000046889;ENSG00000252210;ENSG00000254051;ENSG00000255206
2:202000921-202006323	ALE	ENSG00000003402;ENSG00000226312;ENSG00000232133
3:124393211-124440036	ALE	ENSG00000160145
2:189405908-189460652	ALE	ENSG00000144366
5:919664-69723543	ALE	ENSG00000016082;ENSG00000035499;ENSG00000037474;ENSG00000038382;ENSG00000039123;ENSG00000039139;ENSG00000039537;ENSG00000039560;ENSG00000040731;ENSG00000049167;ENSG00000049192;ENSG00000049656;ENSG00000056097;ENSG00000062194;ENSG00000067113;ENSG00000067248;ENSG00000068796;ENSG00000069020;ENSG00000070193;ENSG00000078295;ENSG00000079215;ENSG00000082068;ENSG00000082074;ENSG00000082196;ENSG00000082213…
19:17691508-17692547	ALE	ENSG00000130309
10:105206547-105210557	ALE	ENSG00000138172
4:121615929-121760429	ALE	ENSG00000138738;ENSG00000212359
10:17644905-17657963	ALE	ENSG00000165996
1:154209500-154235980	ALE	ENSG00000143569;ENSG00000201129;ENSG00000252817
5:37206299-37213834	A3SS	ENSG00000197603;ENSG00000228212
7:108154880-108166762	A3SS	ENSG00000135241
X:153217965-153219221	A3SS	ENSG00000172534
17:39845127-39846441	A3SS	ENSG00000173801;ENSG00000173812
1:41235028-41237275	A3SS	ENSG00000066136
X:52985471-52986436	A3SS	ENSG00000182646
1:29010095-29016698	A3SS	ENSG00000162419;ENSG00000252777
X:53111542-53113804	A3SS	ENSG00000184205
1:41235028-41237275	A3SS	ENSG00000066136
22:50181038-50187942	A3SS	ENSG00000100425
16:277241-279449	A3SS	ENSG00000007392
13:26975406-26975761	A3SS	ENSG00000132964
X:84500909-84502657	A3SS	ENSG00000147180
12:122992765-122995735	A3SS	ENSG00000111011
21:33057362-33057797	A3SS	ENSG00000156304
3:9475529-9476169	A3SS	ENSG00000168137
1:32192719-32193881	A3SS	ENSG00000121753
2:43965480-43968182	A3SS	ENSG00000152527
1:41235028-41237273	A3SS	ENSG00000066136
1:150240357-150241609	A3SS	ENSG00000117362;ENSG00000118292
12:42836443-42840092	A3SS	ENSG00000134283
4:156289738-156294608	A3SS	ENSG00000164114
19:19496642-19576423	A3SS	ENSG00000167491;ENSG00000207821;ENSG00000213993
9:32987542-32988127	A3SS	ENSG00000137074
2:241534441-241535938	A3SS	ENSG00000142330
19:2851466-2860472	A3SS	ENSG00000186300
9:91934567-91940591	A3SS	ENSG00000187742
3:44402857-44409200	A3SS	ENSG00000179152
1:212981078-212985670	A3SS	ENSG00000203705
5:886707-887586	A3SS	ENSG00000028310
1:47728575-47735538	A3SS	ENSG00000123473
21:27101942-27107965	A5SS	ENSG00000154723;ENSG00000154727
21:27101942-27107965	A5SS	ENSG00000154723;ENSG00000154727
21:27101942-27107965	A5SS	ENSG00000154723;ENSG00000154727
12:50410414-50419307	A5SS	ENSG00000161800
7:100032905-100033687	A5SS	ENSG00000160813;ENSG00000241357
12:104850692-104995769	A5SS	ENSG00000171310;ENSG00000245335;ENSG00000258111
7:141438121-141438990	A5SS	ENSG00000106028;ENSG00000228775
19:48622394-48624579	A5SS	ENSG00000105486
4:41937146-41937546	A5SS	ENSG00000109133
2:111881310-111926022	A5SS	ENSG00000153094
21:27101942-27107965	A5SS	ENSG00000154723;ENSG00000154727
1:16858-17742	A5SS	ENSG00000227232
3:20225378-20227698	A5SS	ENSG00000129810;ENSG00000237485
16:27474862-27476157	A5SS	ENSG00000077235
15:75194945-75197572	A5SS	ENSG00000178761
X:49688016-49689924	A5SS	ENSG00000171365
17:40270315-40271454	A5SS	ENSG00000108773
22:24029018-24032543	A5SS	ENSG00000159496;ENSG00000228315
19:46969748-46974371	A5SS	ENSG00000182013
6:28116094-28117402	A5SS	ENSG00000198315
1:243335999-243349724	A5SS	ENSG00000143702
10:74937604-74952456	A5SS	ENSG00000138286;ENSG00000199201;ENSG00000213551
11:36616063-36631789	A5SS	ENSG00000166352;ENSG00000175097
18:77246248-77289323	A5SS	ENSG00000131196
7:141438121-141438990	A5SS	ENSG00000106028;ENSG00000228775
17:80210892-80231594	MXE	ENSG00000141551
9:128206780-128268696	MXE	ENSG00000119487
1:145281369-145293580	MXE	ENSG00000163386;ENSG00000213240;ENSG00000255168
2:242440155-242448110	MXE	ENSG00000115694
6:33272766-33282164	MXE	ENSG00000231925
17:5329291-5336340	MXE	ENSG00000108561;ENSG00000129197;ENSG00000215099
12:69202988-69214154	MXE	ENSG00000135679
11:117198798-117214993	MXE	ENSG00000110274
16:69151912-69166493	MXE	ENSG00000103044;ENSG00000141076;ENSG00000168802
1:44436638-44438006	MXE	ENSG00000132768
2:25803590-25875530	MXE	ENSG00000138101
1:46056895-46072263	MXE	ENSG00000132780
2:85581843-85584375	MXE	ENSG00000115459
14:35557157-35565839	MXE	ENSG00000092020;ENSG00000151327
8:19694563-19709586	MXE	ENSG00000104613
2:175976296-175983097	MXE	ENSG00000115966
11:65427137-65429559	MXE	ENSG00000173039
17:5326089-5336340	MXE	ENSG00000108561;ENSG00000129197;ENSG00000215099
2:207013744-207018406	MXE	ENSG00000023228
11:46638826-46665910	MXE	ENSG00000175224;ENSG00000180423
11:93487102-93493024	MXE	ENSG00000166012;ENSG00000182919
9:6792972-6849700	MXE	ENSG00000107077;ENSG00000230581
12:110933817-110939916	MXE	ENSG00000111237;ENSG00000151164;ENSG00000202335
2:87769669-87821030	MXE	ENSG00000222041
13:111767624-111870227	MXE	ENSG00000102606;ENSG00000227352;ENSG00000233644;ENSG00000235875
5:121739488-121767777	MXE	ENSG00000064692
10:27040527-27054247	MXE	ENSG00000136754
5:140071018-140073865	MXE	ENSG00000112855;ENSG00000170445
10:120871361-120883081	MXE	ENSG00000119979
10:12191594-12200104	MXE	ENSG00000065665
1:28562872-28564616	RI	ENSG00000130770
1:1326146-1328183	RI	ENSG00000221978
19:3573690-3574584	RI	ENSG00000064961
1:243349081-243349724	RI	ENSG00000143702
X:133559231-133562819	RI	ENSG00000156531
2:110300374-110303814	RI	ENSG00000186522
X:133559231-133562822	RI	ENSG00000156531
X:40488285-40490025	RI	ENSG00000185753
1:1247973-1248329	RI	ENSG00000127054
13:111294662-111296529	RI	ENSG00000134905
17:15881041-15881477	RI	ENSG00000214941
20:2640345-2640822	RI	ENSG00000101365
14:45565306-45566208	RI	ENSG00000185246
8:145541758-145542025	RI	ENSG00000185000
16:67863668-67864451	RI	ENSG00000102901
14:77793815-77794380	RI	ENSG00000100577
12:54104903-54106990	RI	ENSG00000012822
1:151238480-151238915	RI	ENSG00000159352
12:13233559-13236383	RI	ENSG00000084444
10:13483088-13489316	RI	ENSG00000165626
5:176562088-176563031	RI	ENSG00000165671
15:85188702-85189579	RI	ENSG00000177082
2:151343782-151344209	RI	ENSG00000115963
17:15881047-15881477	RI	ENSG00000214941
9:98212123-98215902	RI	ENSG00000185920
5:176729129-176729497	RI	ENSG00000169228;ENSG00000213347
19:3573690-3574584	RI	ENSG00000064961
8:25317756-25318070	RI	ENSG00000184661
11:72423483-72424288	RI	ENSG00000186635
11:65632191-65632794	RI	ENSG00000172732
3:38167653-38168191	RI	ENSG00000060971
10:111890121-111895323	SE	ENSG00000148700
15:69745159-69747884	SE	ENSG00000137818
15:69732647-69737380	SE	ENSG00000137807
1:40029286-40030214	SE	ENSG00000090621
19:41809877-41813811	SE	ENSG00000105323
9:112898407-112934791	SE	ENSG00000157654;ENSG00000241978
5:137289855-137295452	SE	ENSG00000031003
19:11031726-11033448	SE	ENSG00000130733;ENSG00000142453
1:52215817-52226452	SE	ENSG00000117859
1:24989151-24993416	SE	ENSG00000133226
7:22980878-23000034	SE	ENSG00000122591
16:69151912-69166493	SE	ENSG00000103044;ENSG00000141076;ENSG00000168802
2:33540211-33572577	SE	ENSG00000049323;ENSG00000252246
X:138808505-138820228	SE	ENSG00000101974
8:17354597-17401224	SE	ENSG00000003989
14:65560426-65569227	SE	ENSG00000125952;ENSG00000259118
19:2226182-2232577	SE	ENSG00000104885
12:110933817-110939916	SE	ENSG00000111237;ENSG00000151164;ENSG00000202335
17:65955657-65960520	SE	ENSG00000171634
4:108968701-108985540	SE	ENSG00000138795
7:100032905-100033687	SE	ENSG00000160813;ENSG00000241357
17:65870933-65888150	SE	ENSG00000171634;ENSG00000247912
4:108968701-108985540	SE	ENSG00000138795
17:5365639-5372380	SE	ENSG00000005100
2:201724403-201726189	SE	ENSG00000013441
X:17755592-17764218	SE	ENSG00000047634
22:31365634-31369587	SE	ENSG00000100330;ENSG00000253352
17:5329291-5336340	SE	ENSG00000108561;ENSG00000129197;ENSG00000215099
22:50181038-50187942	SE	ENSG00000100425
7:22980878-23000034	SE	ENSG00000122591
1:222750787-222757639	SE	ENSG00000143498
17:33693966-33700720	SE	ENSG00000172716
1:153931575-153935223	SE	ENSG00000143570
11:46638826-46665910	SE	ENSG00000175224;ENSG00000180423
1:148560847-148568877	SE	ENSG00000243452
7:21947748-21956512	SE	ENSG00000164649
6:42847671-42851352	SE	ENSG00000146223
5:98204199-98205586	SE	ENSG00000153922
10:102266078-102267808	SE	ENSG00000075826;ENSG00000166136;ENSG00000255339
9:108335936-108337418	SE	ENSG00000106692
2:173362703-173371181	SE	ENSG00000091409;ENSG00000225205
17:33693966-33700720	SE	ENSG00000172716
11:102033187-102076805	SE	ENSG00000137693
13:95264444-95271771	SE	ENSG00000152749
13:115048312-115052104	SE	ENSG00000169062
3:11871188-11880788	SE	ENSG00000144559
2:74758983-74760683	SE	ENSG00000115317;ENSG00000115318
9:37899826-37904350	SE	ENSG00000122696;ENSG00000255872
12:69222551-69239212	SE	ENSG00000135678;ENSG00000135679;ENSG00000256664;ENSG00000257181
16:28843526-28844208	SE	ENSG00000168488
7:51203855-51251896	SE	ENSG00000106078
5:127396836-127419299	SE	ENSG00000245937
18:29672663-29703537	SE	ENSG00000134758;ENSG00000238982
1:111492473-111506566	SE	ENSG00000121931;ENSG00000232811
7:87564341-87607727	SE	ENSG00000008277
1:151403142-151414681	SE	ENSG00000143442;ENSG00000238711
7:151853290-151856157	SE	ENSG00000055609
13:115048312-115052104	SE	ENSG00000169062
3:52780750-52786352	SE	ENSG00000114904
17:78075355-78078931	SE	ENSG00000171298
11:3756421-3774638	SE	ENSG00000110713
14:39788413-39796226	SE	ENSG00000150527;ENSG00000258941
19:40762833-40791302	SE	ENSG00000105221;ENSG00000205041;ENSG00000207631
4:17844839-17910968	SE	ENSG00000109805;ENSG00000178177
19:42719285-42721944	SE	ENSG00000160570
17:79412380-79414874	SE	ENSG00000171282
11:116746090-116747079	SE	ENSG00000160584
12:50480539-50482420	SE	ENSG00000066117
2:228205008-228212100	SE	ENSG00000168958
3:20212535-20218151	SE	ENSG00000129810;ENSG00000237485
4:175204828-175220361	SE	ENSG00000164117;ENSG00000164118
9:36651743-36665578	SE	ENSG00000165304
6:110448672-110501207	SE	ENSG00000112290
1:46125856-46152818	SE	ENSG00000159592
17:79008947-79027543	SE	ENSG00000175866
7:5229835-5239289	SE	ENSG00000157954
2:201980877-201997857	SE	ENSG00000003402
X:64743936-64744930	SE	ENSG00000001497
2:242440893-242447997	SE	ENSG00000115694
3:112732800-112738555	SE	ENSG00000163607;ENSG00000163608;ENSG00000240057
9:117804498-117836145	SE	ENSG00000041982
17:30535126-30580393	SE	ENSG00000126858
X:17755592-17763659	SE	ENSG00000047634
18:34261399-34273386	SE	ENSG00000134775
7:21947748-21956512	SE	ENSG00000164649
20:31017141-31019287	SE	ENSG00000171456
1:222750787-222757639	SE	ENSG00000143498
2:99771418-99779613	SE	ENSG00000135951;ENSG00000144182;ENSG00000158411;ENSG00000185414;ENSG00000241962
14:21897123-21905124	SE	ENSG00000100888
6:79607546-79612827	SE	ENSG00000146243
10:14920782-14939516	SE	ENSG00000152455;ENSG00000152457
5:73207100-73237818	SE	ENSG00000214944
15:85188702-85189579	SE	ENSG00000177082
10:30722950-30728203	SE	ENSG00000107968;ENSG00000252926
6:32627241-32630025	SE	ENSG00000179344;ENSG00000223534;ENSG00000241287
14:45565306-45566208	SE	ENSG00000185246

## Sheet: Control vs TFIISmut R2
Table S3 (related to Figure 3): MISO splicing event.
IGV.hg19	event_type	ensembl_id
7:99488036-99499797	ALE	ENSG00000146833
7:5346423-5391725	ALE	ENSG00000182095
12:85253267-85277819	ALE	ENSG00000072041
12:85253492-85277819	ALE	ENSG00000072041
4:129782859-129796379	ALE	ENSG00000077684;ENSG00000151466
2:101620620-101636155	ALE	ENSG00000071082;ENSG00000204634
4:30732375-31148421	ALE	ENSG00000169851;ENSG00000249678;ENSG00000250624
10:127524673-127542264	ALE	ENSG00000089876;ENSG00000107949;ENSG00000215972
12:40148823-40345167	ALE	ENSG00000151229;ENSG00000180116;ENSG00000199571;ENSG00000223082;ENSG00000248865
7:135046549-135073646	ALE	ENSG00000080802
2:101622421-101636155	ALE	ENSG00000071082;ENSG00000204634
4:89647106-89912301	ALE	ENSG00000138640;ENSG00000248019
2:232995329-233201908	ALE	ENSG00000144535;ENSG00000207626
6:56348356-56474142	ALE	ENSG00000151914
2:201434386-201448505	ALE	ENSG00000163535
16:78133551-79246564	ALE	ENSG00000186153;ENSG00000243101
4:129029038-129043507	ALE	ENSG00000138709
6:31927245-32159280	ALE	ENSG00000168477;ENSG00000204304;ENSG00000204305;ENSG00000204308;ENSG00000204310;ENSG00000204314;ENSG00000204315;ENSG00000204338;ENSG00000204344;ENSG00000204348;ENSG00000204351;ENSG00000213654;ENSG00000213676;ENSG00000221988;ENSG00000224389;ENSG00000229776;ENSG00000231852;ENSG00000233627;ENSG00000241404;ENSG00000244731;ENSG00000248290;ENSG00000250535;ENSG00000252512;ENSG00000254729;ENSG00000258388…
14:60611499-60616286	ALE	ENSG00000100612;ENSG00000126773
22:38051933-38062939	ALE	ENSG00000100092;ENSG00000233360;ENSG00000241360
4:129028294-129043507	ALE	ENSG00000138709
13:25456412-25463538	ALE	ENSG00000151849
20:42157297-42170535	ALE	ENSG00000185513
16:90025422-90034467	ALE	ENSG00000140995
2:223066432-223159020	ALE	ENSG00000135903;ENSG00000240410
9:17166816-17503917	ALE	ENSG00000044459;ENSG00000224488
7:102220093-102228217	ALE	ENSG00000105808;ENSG00000168255;ENSG00000189093;ENSG00000205236;ENSG00000228049
2:223064607-223066909	ALE	ENSG00000135903
17:65104267-65197301	ALE	ENSG00000198265
9:17166816-17503917	ALE	ENSG00000044459;ENSG00000224488
13:42140961-42293878	ALE	ENSG00000102763
X:24226335-24227157	ALE	ENSG00000005889
2:132287220-132291239	ALE	ENSG00000163040
8:66621211-66631983	ALE	ENSG00000066855;ENSG00000205268
3:182554130-182632391	ALE	ENSG00000058063
5:69729697-70331623	ALE	ENSG00000145736;ENSG00000172058;ENSG00000172062;ENSG00000196302;ENSG00000197284;ENSG00000205565;ENSG00000226259;ENSG00000237075;ENSG00000249437;ENSG00000250687;ENSG00000250918;ENSG00000253333;ENSG00000253366;ENSG00000254335;ENSG00000254353
1:36448222-36522063	ALE	ENSG00000126070
7:45703888-45762714	ALE	ENSG00000164742
18:34366472-34378572	ALE	ENSG00000134779
15:67665705-67794139	ALE	ENSG00000103599;ENSG00000259673
9:3824128-4286523	ALE	ENSG00000107249;ENSG00000230001;ENSG00000236724;ENSG00000237009
2:98121261-98126196	ALE	ENSG00000196912
1:110768597-110776666	ALE	ENSG00000116396
6:107473761-107585716	ALE	ENSG00000164494;ENSG00000203281;ENSG00000203284;ENSG00000203285;ENSG00000203384;ENSG00000213167;ENSG00000214985;ENSG00000220237
2:234396328-234402197	ALE	ENSG00000085982
10:104378823-104393209	ALE	ENSG00000107882
4:178274462-178284092	ALE	ENSG00000109674;ENSG00000249084
15:67665705-67794139	ALE	ENSG00000103599;ENSG00000259673
1:110765586-110769166	ALE	ENSG00000116396
12:102467973-102471281	ALE	ENSG00000075188;ENSG00000257222
18:47017902-47018834	A3SS	ENSG00000206696;ENSG00000215472
18:47017902-47018834	A3SS	ENSG00000206696;ENSG00000215472
2:223160247-223161932	A3SS	ENSG00000135903
5:137780443-137781064	A3SS	ENSG00000132563
1:23667345-23670853	A3SS	ENSG00000125944
9:132686123-132687436	A3SS	ENSG00000187239
15:64443916-64444941	A3SS	ENSG00000157734
11:1480422-1482944	A3SS	ENSG00000174672
1:243419307-243433559	A3SS	ENSG00000054282;ENSG00000224727
12:124458433-124472685	A3SS	ENSG00000179195;ENSG00000255906
12:132445130-132464338	A3SS	ENSG00000183495
21:27101942-27107965	A5SS	ENSG00000154723;ENSG00000154727
17:40270315-40271454	A5SS	ENSG00000108773
21:27101942-27107965	A5SS	ENSG00000154723;ENSG00000154727
21:27101942-27107965	A5SS	ENSG00000154723;ENSG00000154727
21:27101942-27107965	A5SS	ENSG00000154723;ENSG00000154727
8:124279513-124286727	A5SS	ENSG00000165156;ENSG00000259305
17:65987217-65989351	A5SS	ENSG00000171634;ENSG00000186665
21:27101942-27107965	A5SS	ENSG00000154723;ENSG00000154727
12:53931199-53937232	A5SS	ENSG00000170653
3:9783709-9784937	A5SS	ENSG00000156983
21:27101942-27107965	A5SS	ENSG00000154723;ENSG00000154727
16:67968700-67969381	A5SS	ENSG00000205220
12:69004709-69042561	A5SS	ENSG00000127314;ENSG00000206650;ENSG00000234040;ENSG00000234925
5:131554238-131562914	A5SS	ENSG00000072682
1:934906-935552	A5SS	ENSG00000188290
15:72557422-72557814	A5SS	ENSG00000137817
4:41362804-41601043	MXE	ENSG00000064042;ENSG00000239627
17:56769963-56780690	MXE	ENSG00000108384
11:883148-899401	MXE	ENSG00000177830
14:73525221-73538455	MXE	ENSG00000119707;ENSG00000244022;ENSG00000258448;ENSG00000258813
17:37947669-37988404	MXE	ENSG00000161405
19:19016385-19023855	MXE	ENSG00000105669
15:23194713-23200406	MXE	ENSG00000187667
11:117161204-117163904	MXE	ENSG00000186318
16:3073234-3074287	MXE	ENSG00000103145;ENSG00000131652
6:119281934-119288117	MXE	ENSG00000111879;ENSG00000253194
1:86850359-86862025	MXE	ENSG00000122417
14:102690837-102700126	MXE	ENSG00000080823;ENSG00000140153
12:32854349-32863949	MXE	ENSG00000087470;ENSG00000201563
2:28521205-28561767	MXE	ENSG00000158019;ENSG00000223522;ENSG00000225991
3:125752450-125820391	MXE	ENSG00000114544;ENSG00000248607;ENSG00000250012
1:54411999-54418145	MXE	ENSG00000116212
17:26890836-26898887	MXE	ENSG00000087111
9:139744465-139745012	RI	ENSG00000054148
4:15687859-15692070	RI	ENSG00000237765
9:124544610-124547809	RI	ENSG00000136848
15:85188702-85189579	RI	ENSG00000177082
16:67865915-67866448	RI	ENSG00000102901
6:161574378-161575342	RI	ENSG00000026652
21:47721044-47722068	RI	ENSG00000160298
17:16342641-16343017	RI	ENSG00000175061;ENSG00000202042
16:67968700-67969381	RI	ENSG00000205220
6:7181357-7182315	RI	ENSG00000124782
6:160100096-160103670	RI	ENSG00000112096
6:31937057-31937528	RI	ENSG00000204351
1:243349081-243349724	RI	ENSG00000143702
8:145541924-145542229	RI	ENSG00000185000
12:122967826-122968110	RI	ENSG00000033030
16:28847254-28848558	RI	ENSG00000168488
14:24030721-24031624	RI	ENSG00000213983;ENSG00000258727
16:30771605-30771989	RI	ENSG00000156873;ENSG00000196118
19:13216081-13216420	RI	ENSG00000104907
1:68947123-68949773	SE	ENSG00000024526;ENSG00000233589
6:64345725-64390062	SE	ENSG00000118482
18:5392388-5395146	SE	ENSG00000082397
1:233092093-233114219	SE	ENSG00000135778
17:57075561-57089807	SE	ENSG00000108395
1:54411999-54418145	SE	ENSG00000116212
17:57075561-57089807	SE	ENSG00000108395
3:178785271-178789656	SE	ENSG00000172667
2:173362703-173371181	SE	ENSG00000091409;ENSG00000225205
6:122744726-122752659	SE	ENSG00000025156
11:63670533-63672515	SE	ENSG00000072518
13:99852679-99890808	SE	ENSG00000134882;ENSG00000201793;ENSG00000218502;ENSG00000228889
6:64345725-64390062	SE	ENSG00000118482
8:30732453-30744827	SE	ENSG00000133863
8:28929137-28950395	SE	ENSG00000197892
1:151297221-151300191	SE	ENSG00000143393
1:52215817-52226452	SE	ENSG00000117859
11:94501508-94533477	SE	ENSG00000166025
12:7354347-7355300	SE	ENSG00000139197
14:102792322-102800983	SE	ENSG00000022976
6:30003693-30025967	SE	ENSG00000204623
20:47895641-47905795	SE	ENSG00000177410;ENSG00000212304;ENSG00000222365
14:99635625-99724176	SE	ENSG00000127152
5:64948328-64954328	SE	ENSG00000113597
1:63787038-63788129	SE	ENSG00000230798
1:36179477-36184790	SE	ENSG00000142686
1:93592789-93599365	SE	ENSG00000143033
1:6293534-6295034	SE	ENSG00000116237
7:129815352-129821559	SE	ENSG00000146842;ENSG00000240571
9:115448791-115456513	SE	ENSG00000148153
16:89958601-89961545	SE	ENSG00000141002
7:44053192-44056122	SE	ENSG00000214783
8:128808140-128903244	SE	ENSG00000221315;ENSG00000249859
12:132445130-132464338	SE	ENSG00000183495
3:194123403-194134568	SE	ENSG00000133657
8:25156460-25159970	SE	ENSG00000147459
1:47775948-47779819	SE	ENSG00000123473
14:24584752-24586602	SE	ENSG00000100897
7:102207444-102210371	SE	ENSG00000168255;ENSG00000228049
11:64055812-64056972	SE	ENSG00000173264
8:144889094-144891195	SE	ENSG00000180900
17:25621106-25630661	SE	ENSG00000109046
6:99850416-99852578	SE	ENSG00000132424
2:134877554-135012177	SE	ENSG00000152127;ENSG00000222921
14:35254983-35262127	SE	ENSG00000198604
14:73822334-73876776	SE	ENSG00000133961
19:50410084-50432773	SE	ENSG00000104951;ENSG00000161640;ENSG00000169136;ENSG00000213024
21:36171598-36231875	SE	ENSG00000159216
12:49760688-49854820	SE	ENSG00000123352;ENSG00000257464;ENSG00000257954
17:48624429-48625814	SE	ENSG00000006282
12:110933817-110939916	SE	ENSG00000111237;ENSG00000151164;ENSG00000202335
7:99090854-99097877	SE	ENSG00000160908;ENSG00000198556
15:45879417-45891760	SE	ENSG00000104164;ENSG00000200419
7:50771518-50861159	SE	ENSG00000106070
15:59934335-59949737	SE	ENSG00000140307;ENSG00000227161
12:27110534-27116388	SE	ENSG00000111790
12:107371069-107380944	SE	ENSG00000120832;ENSG00000151135
3:170819238-170825951	SE	ENSG00000154310;ENSG00000207963
1:213277796-213303232	SE	ENSG00000136643
12:6657834-6659062	SE	ENSG00000010295

## Sheet: Control vs TFIISmut R3
Table S3 (related to Figure 3): MISO splicing event.
IGV.hg19	event_type	ensembl_id
2:101622421-101636155	ALE	ENSG00000071082;ENSG00000204634
9:84198598-84249216	ALE	ENSG00000196781
9:17298188-17503917	ALE	ENSG00000044459;ENSG00000224488
14:51371937-51390818	ALE	ENSG00000100504;ENSG00000258745
4:151185596-151936013	ALE	ENSG00000181541;ENSG00000183432;ENSG00000198589;ENSG00000221235;ENSG00000248521;ENSG00000249690;ENSG00000252451
X:106070400-106119377	ALE	ENSG00000133138;ENSG00000196333
4:151185596-151936879	ALE	ENSG00000181541;ENSG00000183432;ENSG00000198589;ENSG00000221235;ENSG00000248521;ENSG00000249690;ENSG00000252451
4:30722037-31148421	ALE	ENSG00000169851;ENSG00000249678;ENSG00000250624
1:89401456-89449749	ALE	ENSG00000137944;ENSG00000213516
10:122665388-122668997	ALE	ENSG00000120008
16:89353070-89367370	ALE	ENSG00000167522
10:122665388-122669036	ALE	ENSG00000120008
7:5346423-5428967	ALE	ENSG00000182095
17:5241314-5289132	ALE	ENSG00000029725
7:36363759-36397199	ALE	ENSG00000164542;ENSG00000201432
4:85590695-85731497	ALE	ENSG00000163625;ENSG00000239466;ENSG00000251260
4:129782859-129796379	ALE	ENSG00000077684;ENSG00000151466		JADE1
7:5346423-5391725	ALE	ENSG00000182095
4:30732375-31148421	ALE	ENSG00000169851;ENSG00000249678;ENSG00000250624
8:119201695-119391939	ALE	ENSG00000177570;ENSG00000225885
16:78133551-79246564	ALE	ENSG00000186153;ENSG00000243101
12:40148823-40345167	ALE	ENSG00000151229;ENSG00000180116;ENSG00000199571;ENSG00000223082;ENSG00000248865
9:17298188-17503917	ALE	ENSG00000044459;ENSG00000224488
13:45603374-45607742	ALE	ENSG00000133114
22:29445185-29453475	ALE	ENSG00000183579
11:67923507-67934645	ALE	ENSG00000110066
5:64925295-64961954	ALE	ENSG00000113597;ENSG00000197860;ENSG00000253251
16:14743661-14762694	ALE	ENSG00000103429
12:94702056-94763812	ALE	ENSG00000173588;ENSG00000244391
2:160175490-160289874	ALE	ENSG00000123636;ENSG00000223642
7:101891692-101927250	ALE	ENSG00000257923
6:56468569-56482216	ALE	ENSG00000151914
17:3572352-3577171	ALE	ENSG00000083454;ENSG00000127774;ENSG00000257950
2:232995329-233201908	ALE	ENSG00000144535;ENSG00000207626
12:68688346-68720801	ALE	ENSG00000111554
8:95384188-95444884	ALE	ENSG00000197275
13:45601920-45607742	ALE	ENSG00000133114
8:42174228-42178362	ALE	ENSG00000104365
6:128289932-128643455	ALE	ENSG00000152894;ENSG00000221503;ENSG00000227945
5:32354456-32407126	ALE	ENSG00000056097;ENSG00000207956;ENSG00000222961
17:29546023-29579821	ALE	ENSG00000196712
9:88902648-88968145	ALE	ENSG00000083223
1:45100939-45120791	ALE	ENSG00000126106;ENSG00000187147
16:15790566-15818990	ALE	ENSG00000072864;ENSG00000133392
11:116618891-116631668	ALE	ENSG00000137656
14:64915826-64954775	ALE	ENSG00000089775;ENSG00000100714;ENSG00000179841
14:60611499-60616286	ALE	ENSG00000100612;ENSG00000126773
6:33286401-33288368	ALE	ENSG00000204209
19:44679137-44681838	ALE	ENSG00000167380
7:30118206-30170096	ALE	ENSG00000106086
3:146232967-146246618	ALE	ENSG00000188313
8:56651320-56675587	ALE	ENSG00000167904;ENSG00000222955
6:33286401-33288368	ALE	ENSG00000204209
12:112369103-112374634	ALE	ENSG00000198270
6:170591294-170598896	ALE	ENSG00000198719
16:89353070-89367370	ALE	ENSG00000167522
2:175424302-175437174	ALE	ENSG00000115935;ENSG00000236449;ENSG00000252221
20:25201868-25207360	ALE	ENSG00000197586
19:49464067-49465055	ALE	ENSG00000087088
1:1246965-1254904	ALE	ENSG00000127054;ENSG00000169972;ENSG00000240731
1:52888948-52981726	ALE	ENSG00000134744
3:12447381-12475855	ALE	ENSG00000132170
12:56704217-56708750	ALE	ENSG00000144785;ENSG00000257303;ENSG00000257727
19:45912872-45917003	ALE	ENSG00000012061;ENSG00000117877
X:10413596-10533502	ALE	ENSG00000101871
9:17166816-17503917	ALE	ENSG00000044459;ENSG00000224488
11:15991795-16339548	ALE	ENSG00000110693;ENSG00000221556;ENSG00000254878
14:76175522-76353649	ALE	ENSG00000119685;ENSG00000242488;ENSG00000259103
1:155147862-155157445	ALE	ENSG00000163462;ENSG00000163463
13:21205155-21217033	ALE	ENSG00000032742
9:99794938-99799029	ALE	ENSG00000136943
17:29546023-29549782	ALE	ENSG00000196712
2:86371055-86373320	ALE	ENSG00000132305
2:191833762-191840613	ALE	ENSG00000115415
5:100142904-100222304	ALE	ENSG00000113532;ENSG00000221263
2:202000921-202006323	ALE	ENSG00000003402;ENSG00000226312;ENSG00000232133
14:76149893-76353649	ALE	ENSG00000119685;ENSG00000242488;ENSG00000259103
2:42488261-42559688	ALE	ENSG00000143924
19:17531770-17536140	ALE	ENSG00000141971
14:80962824-81297638	ALE	ENSG00000100629;ENSG00000258452
16:30762427-30768497	ALE	ENSG00000080603;ENSG00000156873
2:120861636-120936695	ALE	ENSG00000115109;ENSG00000224789
1:45100939-45120881	ALE	ENSG00000126106;ENSG00000187147
2:44683707-44999729	ALE	ENSG00000143919
2:159522925-159537940	ALE	ENSG00000144283;ENSG00000204380
19:49464067-49465055	ALE	ENSG00000087088
3:37067128-37092337	ALE	ENSG00000076242
2:201434386-201448505	ALE	ENSG00000163535
6:33286401-33288368	ALE	ENSG00000204209
8:146032576-146036554	ALE	ENSG00000197363
9:121038-173366	ALE	ENSG00000172785
11:125315648-125359718	ALE	ENSG00000149557
10:69556427-69571421	ALE	ENSG00000108176;ENSG00000212520
16:46727005-46730131	ALE	ENSG00000091651
2:145184381-145271364	ALE	ENSG00000169554;ENSG00000176824;ENSG00000213410
2:122121704-122159248	ALE	ENSG00000074054
13:20220583-20224421	ALE	ENSG00000196199
5:16662016-16815572	ALE	ENSG00000145555
17:40852293-40855838	ALE	ENSG00000108799
5:38969789-38982138	ALE	ENSG00000164327
10:69724549-69830356	ALE	ENSG00000148634;ENSG00000221159;ENSG00000236375
9:17166816-17503917	ALE	ENSG00000044459;ENSG00000224488
5:36181920-36184147	ALE	ENSG00000145604
4:123949341-124240604	ALE	ENSG00000145375;ENSG00000250322
1:171484873-171502100	ALE	ENSG00000117523;ENSG00000201126
X:154611749-154688276	ALE	ENSG00000185990;ENSG00000198444;ENSG00000221190;ENSG00000221603
6:40994771-41001920	ALE	ENSG00000124596;ENSG00000124602
2:191834802-191840613	ALE	ENSG00000115415
2:159514643-159523170	ALE	ENSG00000144283;ENSG00000204380
12:51854988-51902980	ALE	ENSG00000050438
17:29546023-29658922	ALE	ENSG00000126860;ENSG00000126861;ENSG00000185862;ENSG00000196712;ENSG00000244587
1:169364114-169388397	ALE	ENSG00000117475;ENSG00000117477
1:235824346-235901894	ALE	ENSG00000143669;ENSG00000235674
12:100720400-100733914	ALE	ENSG00000136021
2:220329155-220358354	ALE	ENSG00000072195;ENSG00000123992;ENSG00000227432
7:91718699-91738363	ALE	ENSG00000127914
4:55129834-55164412	ALE	ENSG00000134853;ENSG00000145216
3:125725200-125735718	ALE	ENSG00000114544
3:52847006-52864686	ALE	ENSG00000055955;ENSG00000239799;ENSG00000243696
18:47107785-47119278	ALE	ENSG00000101670
9:73149966-73442934	ALE	ENSG00000083067;ENSG00000207935;ENSG00000223966;ENSG00000232086;ENSG00000244684
9:36162229-36163902	ALE	ENSG00000122694
18:34654715-34805288	ALE	ENSG00000150477
17:15973479-16029523	ALE	ENSG00000141027;ENSG00000233979;ENSG00000252383
8:42174228-42189965	ALE	ENSG00000104365
11:122931301-122932037	A3SS	ENSG00000109971
12:124458433-124472685	A3SS	ENSG00000179195;ENSG00000255906
12:56668786-56669979	A3SS	ENSG00000062485
17:45234279-45234750	A3SS	ENSG00000004897
17:39845127-39846441	A3SS	ENSG00000173801;ENSG00000173812
1:33413823-33415375	A3SS	ENSG00000116514
19:44100738-44101345	A3SS	ENSG00000124444;ENSG00000226763
11:65684283-65686531	A3SS	ENSG00000175573
6:4133783-4135831	A3SS	ENSG00000198721;ENSG00000254821
X:108926365-108939425	A3SS	ENSG00000068366
17:73489780-73490889	A3SS	ENSG00000177728
5:139815689-139818202	A3SS	ENSG00000131503;ENSG00000254996
6:31936105-31936573	A3SS	ENSG00000204351
1:67889883-67890660	A3SS	ENSG00000142864
21:33057362-33057797	A3SS	ENSG00000156304
19:19414533-19416885	A3SS	ENSG00000105705
11:64056075-64056972	A3SS	ENSG00000173264
19:40854332-40872417	A3SS	ENSG00000105223;ENSG00000160392
19:9490733-9493293	A3SS	ENSG00000188629
15:90188244-90188682	A3SS	ENSG00000166813
11:118898338-118900274	A3SS	ENSG00000137700
2:202025155-202037411	A3SS	ENSG00000003402;ENSG00000234431;ENSG00000235579
9:139341307-139341816	A3SS	ENSG00000148396
19:9490733-9493293	A3SS	ENSG00000188629
6:46607231-46610035	A3SS	ENSG00000146233
14:23424309-23426351	A5SS	ENSG00000092036;ENSG00000257285;ENSG00000259132
7:134853501-134855578	A5SS	ENSG00000122783
21:27101942-27107965	A5SS	ENSG00000154723;ENSG00000154727
21:27101942-27107965	A5SS	ENSG00000154723;ENSG00000154727
11:5700991-5706339	A5SS	ENSG00000132256
16:15023108-15024179	A5SS	ENSG00000183426;ENSG00000183458;ENSG00000224712
21:27101942-27107965	A5SS	ENSG00000154723;ENSG00000154727
1:16858-17742	A5SS	ENSG00000227232
17:1324647-1340449	A5SS	ENSG00000167193
14:23424309-23426303	A5SS	ENSG00000092036;ENSG00000257285;ENSG00000259132
X:103217242-103219195	A5SS	ENSG00000158427
1:243335999-243349724	A5SS	ENSG00000143702
15:31196076-31198100	A5SS	ENSG00000175344;ENSG00000198690
18:77246248-77289323	A5SS	ENSG00000131196
2:3383446-3392441	A5SS	ENSG00000171853
7:36450668-36459088	MXE	ENSG00000011426
11:65427595-65429676	MXE	ENSG00000173039
4:17844839-17963655	MXE	ENSG00000109805;ENSG00000178177;ENSG00000235413
4:1701291-1713717	MXE	ENSG00000163950
7:36374655-36406850	MXE	ENSG00000164542;ENSG00000201432
19:11210899-11217363	MXE	ENSG00000130164
14:100835424-100842680	MXE	ENSG00000140105
7:127569241-127721553	MXE	ENSG00000128594;ENSG00000197157
16:15959577-15978062	MXE	ENSG00000133393;ENSG00000206778
4:99214556-99300314	MXE	ENSG00000138698
14:102348498-102356633	MXE	ENSG00000078304
7:36374655-36406878	MXE	ENSG00000164542;ENSG00000201432
1:114254562-114269196	MXE	ENSG00000116793
4:517248-527770	MXE	ENSG00000174227
11:118897647-118900274	MXE	ENSG00000137700
10:70892654-70922268	MXE	ENSG00000122958;ENSG00000233163
7:150725510-150731004	MXE	ENSG00000197150;ENSG00000243433
11:4623382-4629489	MXE	ENSG00000167333
12:56710007-56713271	MXE	ENSG00000135473;ENSG00000257727
21:16333556-16437126	MXE	ENSG00000180530;ENSG00000229047;ENSG00000231201;ENSG00000256895
9:98242672-98279247	MXE	ENSG00000185920
5:138760694-138773247	MXE	ENSG00000170464
20:34220439-34252878	MXE	ENSG00000214078;ENSG00000222460;ENSG00000244005;ENSG00000244462;ENSG00000252549
14:21731470-21737638	MXE	ENSG00000092199
8:135613720-135649955	MXE	ENSG00000066827
8:30938383-30945436	MXE	ENSG00000165392
4:41362804-41601043	MXE	ENSG00000064042;ENSG00000239627
15:75320588-75341062	MXE	ENSG00000138621
2:112186886-112252692	MXE	ENSG00000172965;ENSG00000224959;ENSG00000240350
16:11641578-11669442	MXE	ENSG00000189067;ENSG00000244628
7:72988713-72993013	MXE	ENSG00000106638
2:175976296-175983097	MXE	ENSG00000115966
9:98242672-98279247	MXE	ENSG00000185920
20:34220439-34246936	MXE	ENSG00000214078;ENSG00000222460;ENSG00000244005;ENSG00000244462;ENSG00000252549
8:19694563-19709586	MXE	ENSG00000104613
2:86393631-86400884	MXE	ENSG00000132305
17:636338-646075	MXE	ENSG00000167695
7:99673165-99679371	MXE	ENSG00000166526
6:71128078-71138122	MXE	ENSG00000082269
1:243349081-243349724	RI	ENSG00000143702
19:49464067-49465055	RI	ENSG00000087088
13:41936167-41937009	RI	ENSG00000172766
2:130913608-130914248	RI	ENSG00000136699
6:4060647-4061381	RI	ENSG00000112739;ENSG00000145975
5:176562088-176563031	RI	ENSG00000165671
13:20567203-20568059	RI	ENSG00000121741
16:4853204-4855311	RI	ENSG00000140632;ENSG00000256599
6:109772803-109773604	RI	ENSG00000135596
9:130884641-130885413	RI	ENSG00000148334
1:19638740-19639383	RI	ENSG00000040487
6:81053381-81055987	RI	ENSG00000083123
21:30380561-30380942	RI	ENSG00000156253
17:19674143-19679720	RI	ENSG00000083290
6:28239632-28240564	RI	ENSG00000197062
16:64085-65633	RI	ENSG00000233614;ENSG00000234769
20:61918916-61921140	RI	ENSG00000101199
6:81053381-81055971	RI	ENSG00000083123
6:119231762-119234585	RI	ENSG00000111877
2:100018707-100019263	RI	ENSG00000135945
1:46744854-46745286	RI	ENSG00000132128
12:132625376-132625965	RI	ENSG00000185163
1:1248415-1248972	RI	ENSG00000127054
22:20077192-20077781	RI	ENSG00000128191
1:9795943-9801314	SE	ENSG00000171603
12:16035288-16042943	SE	ENSG00000023734
10:120863611-120867676	SE	ENSG00000119979
1:63009327-63018572	SE	ENSG00000116641
4:56225513-56239266	SE	ENSG00000128039;ENSG00000249700
2:24205766-24223693	SE	ENSG00000173960;ENSG00000243847
21:47737926-47743785	SE	ENSG00000160298
12:124458433-124495988	SE	ENSG00000179195;ENSG00000255906;ENSG00000256827
10:5808204-5810347	SE	ENSG00000057608
4:20525637-20530722	SE	ENSG00000145147;ENSG00000207732
7:36374655-36397199	SE	ENSG00000164542;ENSG00000201432
X:17755592-17764218	SE	ENSG00000047634
16:692120-697544	SE	ENSG00000102854;ENSG00000172366
2:242617867-242625292	SE	ENSG00000168393
6:39071840-39082865	SE	ENSG00000112167;ENSG00000217165
3:20212535-20218151	SE	ENSG00000129810;ENSG00000237485
17:65955657-65960520	SE	ENSG00000171634
8:66525479-66539668	SE	ENSG00000104442
9:112898407-112934791	SE	ENSG00000157654;ENSG00000241978
7:43648055-43679280	SE	ENSG00000106603;ENSG00000164543
17:57187308-57232800	SE	ENSG00000182628;ENSG00000207996;ENSG00000211514;ENSG00000224738;ENSG00000252212
7:22980878-23000034	SE	ENSG00000122591
20:47895641-47905795	SE	ENSG00000177410;ENSG00000212304;ENSG00000222365
1:144598512-144606510	SE	ENSG00000225241
4:89859239-89941820	SE	ENSG00000138640
17:75277492-75398785	SE	ENSG00000184640
3:105268971-105271429	SE	ENSG00000170017
1:163276023-163291581	SE	ENSG00000143228;ENSG00000232995
5:137501517-137503767	SE	ENSG00000112983
22:24025912-24032543	SE	ENSG00000159496;ENSG00000228315
9:32987542-32989893	SE	ENSG00000137074
13:50656307-50679433	SE	ENSG00000176124;ENSG00000214359;ENSG00000231607
10:120863611-120867676	SE	ENSG00000119979
2:112101638-112252692	SE	ENSG00000172965;ENSG00000223973;ENSG00000224959;ENSG00000240350
3:142455221-142467302	SE	ENSG00000144935
20:49626102-49639675	SE	ENSG00000026559;ENSG00000232358
12:132464242-132467023	SE	ENSG00000183495
13:115048312-115052104	SE	ENSG00000169062
X:56755718-56844004	SE	ENSG00000204272;ENSG00000237748
2:182784023-182787139	SE	ENSG00000138434
5:83476211-83550030	SE	ENSG00000164176;ENSG00000252861
7:100959621-100965093	SE	ENSG00000128581
1:111492473-111506566	SE	ENSG00000121931;ENSG00000232811
X:147018985-147022181	SE	ENSG00000102081
7:100884111-100895593	SE	ENSG00000214253
11:994072-1003804	SE	ENSG00000183020
2:63815743-63821720	SE	ENSG00000014641;ENSG00000143951
14:73741918-73749213	SE	ENSG00000133961
15:66786753-66790146	SE	ENSG00000174446
12:102559507-102591298	SE	ENSG00000183395;ENSG00000185480
2:24985556-24993570	SE	ENSG00000084676
1:78207302-78225537	SE	ENSG00000077254
17:636338-646075	SE	ENSG00000167695
6:127601376-127609705	SE	ENSG00000118518
16:11641578-11650591	SE	ENSG00000189067
1:75190395-75199092	SE	ENSG00000116791;ENSG00000162623;ENSG00000225495
10:34648999-34663930	SE	ENSG00000148498
7:104844075-105029149	SE	ENSG00000135250;ENSG00000201179;ENSG00000213361;ENSG00000241712;ENSG00000242154;ENSG00000244490
5:150443174-150460645	SE	ENSG00000145901
7:75039605-75044301	SE	ENSG00000178809;ENSG00000223705
21:16333556-16415895	SE	ENSG00000180530;ENSG00000229047;ENSG00000231201
4:146460956-146468076	SE	ENSG00000170365
13:45963870-45965618	SE	ENSG00000170919;ENSG00000214455
2:172549287-172571953	SE	ENSG00000077380
17:56448272-56494931	SE	ENSG00000108375
15:75182383-75183920	SE	ENSG00000178802
X:13707240-13727944	SE	ENSG00000123595
2:191208196-191225032	SE	ENSG00000151689;ENSG00000198130
11:406349-407164	SE	ENSG00000185187
6:99850416-99852578	SE	ENSG00000132424
17:15879874-15881477	SE	ENSG00000214941
16:89614411-89617017	SE	ENSG00000197912
17:7161907-7163259	SE	ENSG00000170291;ENSG00000181885
1:45216114-45219505	SE	ENSG00000142945
2:61408455-61411935	SE	ENSG00000173209
10:24831622-24834032	SE	ENSG00000120549
17:8363327-8371495	SE	ENSG00000166579
16:15959577-15978062	SE	ENSG00000133393;ENSG00000206778
15:99768738-99789815	SE	ENSG00000103852
16:74382765-74384636	SE	ENSG00000214331
1:41608550-41625605	SE	ENSG00000010803
18:77227450-77289323	SE	ENSG00000131196
2:128712560-128744536	SE	ENSG00000136715
1:207940358-207943707	SE	ENSG00000117335
7:94915518-94925727	SE	ENSG00000158528
2:74659594-74667710	SE	ENSG00000114993
10:122649407-122659649	SE	ENSG00000120008
10:46028558-46090354	SE	ENSG00000165406;ENSG00000242639
15:75182383-75183920	SE	ENSG00000178802
9:8492862-8499840	SE	ENSG00000153707

## Sheet: Summary
Table S3 (related to Figure 3): MISO splicing event.
			TFIISmut-R1		TFIISmut-R2		TFIISmut-R3
	Splicing type		Events	Events (%)	Events	Events (%)	Events	Events (%)
	SE		96	31.068	60	34.6821	90	28.3019
	A3SS		31	10.0324	11	6.35838	25	7.86164
	A5SS		25	8.09061	16	9.24855	15	4.71698
	MXE		30	9.70874	17	9.82659	39	12.2642
	RI		31	10.0324	19	10.9827	24	7.54717
	ALE		96	31.068	50	28.9017	125	39.3082
	Total		309	100	173	100	318	100

## Sheet: ALE events - Genes
Table S3 (related to Figure 3): MISO splicing event.
	TFIISmut-R1		TFIISmut-R2		TFIISmut-R3
	Event	Gene	Event	Gene	Event	Gene
	ENSG00000143919	CAMKMT	ENSG00000146833	TRIM4	ENSG00000071082;ENSG00000204634	RPL31
	ENSG00000165105	RASEF	ENSG00000182095	TNRC18	ENSG00000196781	TLE1
	ENSG00000089876;ENSG00000107949	BCCIP	ENSG00000072041	SLC6A15	ENSG00000044459;ENSG00000224488	CNTLN
	ENSG00000257923	CUX1	ENSG00000072041	SLC6A15	ENSG00000100504;ENSG00000258745	PYGL
	ENSG00000083223	ZCCHC6	ENSG00000077684;ENSG00000151466	PHF17	ENSG00000181541;ENSG00000183432;ENSG00000198589;ENSG00000221235;ENSG00000248521;ENSG00000249690;ENSG00000252451	LRBA
	ENSG00000169851;ENSG00000249678;ENSG00000250624	PCDH7	ENSG00000071082;ENSG00000204634	RPL31	ENSG00000133138;ENSG00000196333	TBC1D8B
	ENSG00000166130	IKBIP	ENSG00000169851;ENSG00000249678;ENSG00000250624	PCDH7	ENSG00000181541;ENSG00000183432;ENSG00000198589;ENSG00000221235;ENSG00000248521;ENSG00000249690;ENSG00000252451	LRBA
	ENSG00000181541;ENSG00000183432;ENSG00000198589;ENSG00000221235;ENSG00000248521;ENSG00000249690;ENSG00000252451	LRBA	ENSG00000089876;ENSG00000107949;ENSG00000215972	BCCIP, DHX32	ENSG00000169851;ENSG00000249678;ENSG00000250624	PCDH7
	ENSG00000181541;ENSG00000183432;ENSG00000198589;ENSG00000221235;ENSG00000248521;ENSG00000249690;ENSG00000252451	LRBA	ENSG00000151229;ENSG00000180116;ENSG00000199571;ENSG00000223082;ENSG00000248865	SLC2A13	ENSG00000137944;ENSG00000213516	CCBL2
	ENSG00000072041	SLC6A15	ENSG00000080802	CNOT4	ENSG00000120008	WDR11
	ENSG00000072041	SLC6A15	ENSG00000071082;ENSG00000204634	RPL31	ENSG00000167522	ANKRD11
	ENSG00000015153	YAF2	ENSG00000138640;ENSG00000248019	FAM13A	ENSG00000120008	WDR11
	ENSG00000077684;ENSG00000151466	PHF17	ENSG00000144535;ENSG00000207626	DIS3L2	ENSG00000182095	TNRC18
	ENSG00000151229;ENSG00000180116;ENSG00000199571;ENSG00000223082;ENSG00000248865	SLC2A13	ENSG00000151914	DST	ENSG00000029725	RABEP1
	ENSG00000113597;ENSG00000197860;ENSG00000253251	TRAPPC13	ENSG00000163535	SGOL2	ENSG00000164542;ENSG00000201432	KIAA0895
	ENSG00000169851;ENSG00000249678;ENSG00000250624	PCDH7	ENSG00000186153;ENSG00000243101	WWOX	ENSG00000163625;ENSG00000239466;ENSG00000251260	WDFY3
	ENSG00000129521	EGLN3	ENSG00000138709	LARP1B	ENSG00000077684;ENSG00000151466	PHF17
	ENSG00000186153;ENSG00000243101	WWOX	ENSG00000168477;ENSG00000204304;ENSG00000204305;ENSG00000204308;ENSG00000204310;ENSG00000204314;ENSG00000204315;ENSG00000204338;ENSG00000204344;ENSG00000204348;ENSG00000204351;ENSG00000213654;ENSG00000213676;ENSG00000221988;ENSG00000224389;ENSG00000229776;ENSG00000231852;ENSG00000233627;ENSG00000241404;ENSG00000244731;ENSG00000248290;ENSG00000250535;ENSG00000252512;ENSG00000254729;ENSG00000258388…	SKIV2L, STK19	ENSG00000182095	TNRC18
	ENSG00000148634;ENSG00000226318	HERC4	ENSG00000100612;ENSG00000126773	DHRS7	ENSG00000169851;ENSG00000249678;ENSG00000250624	PCDH7
	ENSG00000167380	ZNF226	ENSG00000100092;ENSG00000233360;ENSG00000241360	SH3BP1	ENSG00000177570;ENSG00000225885	SAMD12
	ENSG00000188419;ENSG00000199051	CHM	ENSG00000138709	LARP1B	ENSG00000186153;ENSG00000243101	WWOX
	ENSG00000158813;ENSG00000201686;ENSG00000211991;ENSG00000212434;ENSG00000233229	EDA	ENSG00000151849	CENPJ	ENSG00000151229;ENSG00000180116;ENSG00000199571;ENSG00000223082;ENSG00000248865	SLC2A13
	ENSG00000145555	MYO10	ENSG00000185513	L3MBTL1	ENSG00000044459;ENSG00000224488	CNTLN
	ENSG00000164107;ENSG00000237125	HAND2	ENSG00000140995	DEF8	ENSG00000133114	GPALPP1
	ENSG00000177570;ENSG00000225885	SAMD12	ENSG00000135903;ENSG00000240410	PAX3	ENSG00000183579	ZNRF3
	ENSG00000196993	NPIPL1	ENSG00000044459;ENSG00000224488	CNTLN	ENSG00000110066	KMT5B
	ENSG00000080493	SLC4A4	ENSG00000105808;ENSG00000168255;ENSG00000189093;ENSG00000205236;ENSG00000228049	RASA4	ENSG00000113597;ENSG00000197860;ENSG00000253251	TRAPPC13
	ENSG00000144535;ENSG00000207626	DIS3L2	ENSG00000135903	PAX3	ENSG00000103429	BFAR
	ENSG00000072364	AFF4	ENSG00000198265	HELZ	ENSG00000173588;ENSG00000244391	CCDC41
	ENSG00000163393	SLC22A15	ENSG00000044459;ENSG00000224488	CNTLN	ENSG00000123636;ENSG00000223642	BAZ2B
	ENSG00000197969	VPS13A	ENSG00000102763	VWA8	ENSG00000257923	CUX1
	ENSG00000080493	SLC4A4	ENSG00000005889	ZFX	ENSG00000151914	DST
	ENSG00000134250	NOTCH2	ENSG00000163040	CCDC74A	ENSG00000083454;ENSG00000127774;ENSG00000257950	EMC6
	ENSG00000049618	ARID1B	ENSG00000066855;ENSG00000205268	MTFR1	ENSG00000144535;ENSG00000207626	DIS3L2
	ENSG00000132256	TRIM5	ENSG00000058063	ATP11B	ENSG00000111554	MDM1
	ENSG00000163531	NFASC	ENSG00000145736;ENSG00000172058;ENSG00000172062;ENSG00000196302;ENSG00000197284;ENSG00000205565;ENSG00000226259;ENSG00000237075;ENSG00000249437;ENSG00000250687;ENSG00000250918;ENSG00000253333;ENSG00000253366;ENSG00000254335;ENSG00000254353	SMA4	ENSG00000197275	RAD54B
	ENSG00000079482;ENSG00000228125;ENSG00000228328;ENSG00000252145	OPHN1	ENSG00000126070	AGO3	ENSG00000133114	GPALPP1
	ENSG00000187955	COL14A1	ENSG00000164742	ADCY1	ENSG00000104365	IKBKB
	ENSG00000138640;ENSG00000248019	FAM13A	ENSG00000134779	TPGS2	ENSG00000152894;ENSG00000221503;ENSG00000227945	PTPRK
	ENSG00000130940	CASZ1	ENSG00000103599;ENSG00000259673	IQCH	ENSG00000056097;ENSG00000207956;ENSG00000222961	ZFR
	ENSG00000188641;ENSG00000226128;ENSG00000228057;ENSG00000232542;ENSG00000232878	DPYD	ENSG00000107249;ENSG00000230001;ENSG00000236724;ENSG00000237009	GLIS3	ENSG00000196712	NF1
	ENSG00000111554	MDM1	ENSG00000196912	ANKRD36B	ENSG00000083223	ZCCHC6
	ENSG00000007944;ENSG00000008083;ENSG00000010017;ENSG00000010704;ENSG00000026950;ENSG00000047579;ENSG00000050393;ENSG00000066379;ENSG00000078401;ENSG00000079689;ENSG00000079691;ENSG00000095951;ENSG00000096654;ENSG00000096696;ENSG00000111801;ENSG00000111802;ENSG00000111837;ENSG00000111843;ENSG00000111845;ENSG00000111846;ENSG00000111859;ENSG00000111863;ENSG00000111913;ENSG00000112137;ENSG00000112149…		ENSG00000116396	KCNC4	ENSG00000126106;ENSG00000187147	RNF220
	ENSG00000148704	VAX1	ENSG00000164494;ENSG00000203281;ENSG00000203284;ENSG00000203285;ENSG00000203384;ENSG00000213167;ENSG00000214985;ENSG00000220237	PDSS2	ENSG00000072864;ENSG00000133392	NDE1
	ENSG00000106617	PRKAG2	ENSG00000085982	USP40	ENSG00000137656	BUD13
	ENSG00000146776	ATXN7L1	ENSG00000107882	SUFU	ENSG00000089775;ENSG00000100714;ENSG00000179841	ZBTB25
	ENSG00000114107	CEP70	ENSG00000109674;ENSG00000249084	NEIL3	ENSG00000100612;ENSG00000126773	DHRS7
	ENSG00000182185;ENSG00000240210;ENSG00000243546;ENSG00000244677;ENSG00000258477;ENSG00000258837	RAD51B	ENSG00000103599;ENSG00000259673	IQCH	ENSG00000204209	DAXX
	ENSG00000145736	GTF2H2	ENSG00000116396	KCNC4	ENSG00000167380	ZNF226
	ENSG00000065413;ENSG00000224442;ENSG00000225636	ANKRD44	ENSG00000075188;ENSG00000257222	NUP37	ENSG00000106086	PLEKHA8
	ENSG00000145736;ENSG00000172058;ENSG00000172062;ENSG00000196302;ENSG00000197284;ENSG00000205565;ENSG00000226259;ENSG00000237075;ENSG00000249437;ENSG00000250687;ENSG00000250918;ENSG00000253333;ENSG00000253366;ENSG00000254335;ENSG00000254353	SMA4			ENSG00000188313	PLSCR1
	ENSG00000128512;ENSG00000225572	DOCK4			ENSG00000167904;ENSG00000222955	TMEM68
	ENSG00000106617	PRKAG2			ENSG00000204209	DAXX
	ENSG00000119698	PPP4R4			ENSG00000198270	TMEM116
	ENSG00000165996	PTPLA			ENSG00000198719	DLL1
	ENSG00000113532;ENSG00000221263	ST8SIA4			ENSG00000167522	ANKRD11
	ENSG00000002549;ENSG00000249502	LAP3			ENSG00000115935;ENSG00000236449;ENSG00000252221	WIPF1
	ENSG00000111647	UHRF1BP1L			ENSG00000197586	ENTPD6
	ENSG00000162946;ENSG00000226758	DISC1			ENSG00000087088	BAX
	ENSG00000136682;ENSG00000238091	CBWD2			ENSG00000127054;ENSG00000169972;ENSG00000240731	ITS11, PUSL1, CPSF3L
	ENSG00000178852	EFCAB13			ENSG00000134744	ZCCHC11
	ENSG00000140479;ENSG00000259764	PCSK6			ENSG00000132170	PPARG
	ENSG00000058262;ENSG00000175792;ENSG00000222627;ENSG00000239608	SEC61A1			ENSG00000144785;ENSG00000257303;ENSG00000257727	CNPY2
	ENSG00000189339	CDK11B			ENSG00000012061;ENSG00000117877	ERCC1
	ENSG00000135100;ENSG00000157895	HNF1A			ENSG00000101871	MID1
	ENSG00000123836	PFKFB2			ENSG00000044459;ENSG00000224488	CNTLN
	ENSG00000145241	CENPC1			ENSG00000110693;ENSG00000221556;ENSG00000254878	SOX6
	ENSG00000148634;ENSG00000221159;ENSG00000236375	HERC4			ENSG00000119685;ENSG00000242488;ENSG00000259103	TTLL5
	ENSG00000185917	SETD4			ENSG00000163462;ENSG00000163463	TRIM46
	ENSG00000145736	GTF2H2			ENSG00000032742	IFT88
	ENSG00000108175	ZMIZ1			ENSG00000136943	CTSV
	ENSG00000076928	ARHGEF1			ENSG00000196712	NF1
	ENSG00000089057;ENSG00000252096	SLC23A2			ENSG00000132305	IMMT
	ENSG00000116906	GNPAT			ENSG00000115415	STAT1
	ENSG00000182185;ENSG00000240210;ENSG00000243546;ENSG00000244677;ENSG00000258477;ENSG00000258837	RAD51B			ENSG00000113532;ENSG00000221263	ST8SIA4
	ENSG00000162946;ENSG00000226758	DISC1			ENSG00000003402;ENSG00000226312;ENSG00000232133	CFLAR
	ENSG00000144554;ENSG00000163705;ENSG00000229217	FANCD2			ENSG00000119685;ENSG00000242488;ENSG00000259103	TTLL5
	ENSG00000003402;ENSG00000226312;ENSG00000232133;ENSG00000235579;ENSG00000238829	CFLAR			ENSG00000143924	EML4
	ENSG00000110693;ENSG00000221556;ENSG00000254878	SOX6			ENSG00000141971	MVB12A
	ENSG00000144445;ENSG00000229127;ENSG00000231063	KANSL1L			ENSG00000100629;ENSG00000258452	CEP120
	ENSG00000129595;ENSG00000224032;ENSG00000238363;ENSG00000250882;ENSG00000251076;ENSG00000251187	EPB414A			ENSG00000080603;ENSG00000156873	PHKG2
	ENSG00000151240;ENSG00000201861	DIP2C			ENSG00000115109;ENSG00000224789	EPB41L5
	ENSG00000064489;ENSG00000213999;ENSG00000254901	MEF2BNB			ENSG00000126106;ENSG00000187147	RNF220
	ENSG00000124571;ENSG00000171453	POLR1C			ENSG00000143919	CAMKMT
	ENSG00000076928	ARHGEF1			ENSG00000144283;ENSG00000204380	PKP4
	ENSG00000108187	PBLD			ENSG00000087088	BAX
	ENSG00000046889;ENSG00000252210;ENSG00000254051;ENSG00000255206	PREX2			ENSG00000076242	MLM1
	ENSG00000003402;ENSG00000226312;ENSG00000232133	CFLAR			ENSG00000163535	SGOL2
	ENSG00000160145	KALRN			ENSG00000204209	DAXX
	ENSG00000144366	GULP1			ENSG00000197363	ZNF517
	ENSG00000016082;ENSG00000035499;ENSG00000037474;ENSG00000038382;ENSG00000039123;ENSG00000039139;ENSG00000039537;ENSG00000039560;ENSG00000040731;ENSG00000049167;ENSG00000049192;ENSG00000049656;ENSG00000056097;ENSG00000062194;ENSG00000067113;ENSG00000067248;ENSG00000068796;ENSG00000069020;ENSG00000070193;ENSG00000078295;ENSG00000079215;ENSG00000082068;ENSG00000082074;ENSG00000082196;ENSG00000082213…				ENSG00000172785	CBWD1
	ENSG00000130309	COLGALT1			ENSG00000149557	FEZ1
	ENSG00000138172	CALHM2			ENSG00000108176;ENSG00000212520	DNAJC12
	ENSG00000138738;ENSG00000212359	PRDM5			ENSG00000091651	ORC6
	ENSG00000165996	PTPLA			ENSG00000169554;ENSG00000176824;ENSG00000213410	ZEB2
	ENSG00000143569;ENSG00000201129;ENSG00000252817	UBAP2L			ENSG00000074054	CLASP1
					ENSG00000196199	MPHOSPH8
					ENSG00000145555	MYO10
					ENSG00000108799	EZH1
					ENSG00000164327	RICTOR
					ENSG00000148634;ENSG00000221159;ENSG00000236375	HERC4
					ENSG00000044459;ENSG00000224488	CNTLN
					ENSG00000145604	SKP2
					ENSG00000145375;ENSG00000250322	SPATA5
					ENSG00000117523;ENSG00000201126	PRRC2C
					ENSG00000185990;ENSG00000198444;ENSG00000221190;ENSG00000221603
					ENSG00000124596;ENSG00000124602	UNC5CL
					ENSG00000115415	STAT1
					ENSG00000144283;ENSG00000204380	PKP4
					ENSG00000050438	SLC4A8
					ENSG00000126860;ENSG00000126861;ENSG00000185862;ENSG00000196712;ENSG00000244587	NF1
					ENSG00000117475;ENSG00000117477	CCDC181
					ENSG00000143669;ENSG00000235674	LYST
					ENSG00000136021	SCYL2
					ENSG00000072195;ENSG00000123992;ENSG00000227432	SPEG
					ENSG00000127914	AKAP9
					ENSG00000134853;ENSG00000145216	PDGFRA
					ENSG00000114544	SLC41A3
					ENSG00000055955;ENSG00000239799;ENSG00000243696	ITIH4
					ENSG00000101670	LIPG
					ENSG00000083067;ENSG00000207935;ENSG00000223966;ENSG00000232086;ENSG00000244684	TRPM3
					ENSG00000122694	GLIPR2
					ENSG00000150477	KIAA1328
					ENSG00000141027;ENSG00000233979;ENSG00000252383	NCOR1
					ENSG00000104365	IKBKB
